# Supplementary material for: Genetic mapping of semi-polar metabolites in pepper fruits (Capsicum sp.): towards unravelling the molecular regulation of flavonoid quantitative trait loci
Source: Mol Breed. 2013 Oct 23;33(3):503–18. doi: 10.1007/s11032-013-9967-0 (PMC3918126; doi:10.1007/s11032-013-9967-0)
Supplement: Supplementary file 2 — Supplementary material 2 (XLSX 14 kb) [file 11032_2013_9967_MOESM2_ESM.xlsx]

## Sheet: Sheet1
Supplemental Table 1 Flavonoid candidate genes and primers for SNPs
A. Flavonoid Candidate Genes
Gene Name	Gene Code	Candidate Gene from DFCI Pepper Gene Index	Primer Sequence
α-Tubulin	tub	145388967	F TGAAGCACGTGAAGATCT
			R GTCCAATTCAGCACCAACCT
CaMYB12	Ca-MYB12		F CAGATGATGGTAGACTTGAATG
			R CTAGGAATTGATGATGACCCTA
Chalcone Synthase	CHS-1	TC19590	F AGTGGTGAAGGGCTTGAATG
			R CAGCCCAGCCCACTTAAATA
	CHS-2	TC13169	F AAGGCCTTTGTTTGAGCTTG
			R GACCATCTATAGCGCCTTCG
Chalcone isomerase	CHI-1	TC13824	F CCCTTGACGGGTAAGCAATA
			R TTTCGATGGCCTCACTCTCT
	CHI-2	TC25522	F GATGGGCCATGGAATAACTG
			R TCCATTGCTGCAAATGAGTC
	CHI-3	TC14193	F TGCCATCAAGAAGCTCACTG
			R CATATCCTGGGAGCCTTGAA
	CHI-4	TC22835	F GGTGTTTATGCTGACGATGC
			R ACAGAGTGCTGTGCATGCTT
Flavanone 3-Hydroxylase	F3H	CO912387	F ATCAGAAGCAATGGGTTTGG
			R ATCAGGCTGTGGACACTTTG
Flavone synthase	FS-2	KS19022A05	F AGAACCCAATGGAGTTTAGGC
			R AAATATTGGGCCTCCCTCTC
Flavonol synthase	FLS	TC24608	F CCCATCAGAGCATGAAGTTG
			R TGGGTTGATTGGCCTCAT
Flavonoid 3'-Hydroxylase	F3'H-1	GD063322	F AAGCCCAGTTAAACGAATGG
			R GGGTATACGCATGGTCCAGT
	F3'H-2	TC13232	F GCAGGAGATATGAAGCCAGAA
			R ATCGGCTTATTTGGGTGTGT
	F3'H-3	TC19978	F TTCTCGTCCTGCATTAGCTG
			R TAAGGTGCCCACGTCATGT
B. SNPs profile on flavonoid candidate genes
Gene Name	Gene Code	Sequence
Chalcone synthase	CHS-2	GGGGCAGCCGCACTCATTGTAGGTTCAGATCCATTACCAGAGGTTGAAAG[G/A]CCTTTGTTTGAGCTTGTTTCTGCGGCCCAAACTCTTCTCCCTGATAGCGA
Chalcone isomerase	CHI-1	CAACTGTCAGAAGCGGTGCTGGAATCCATAATTGGCAAGCACGGAGTTTC[A/C]CCTGCCGCAAAGAATAGTCTTGCCAAAAGAGTATCGGAATTGTTAAAGAG
	CHI-2	TCTGCTCCCGTTTTGCCCTTCCATTGCTGCAAATGAGTCACAATTTCTGG[T/A]TCCAAGTAAACTCCAATTGCAGTGAATTTAATTTGGAGAAAGTGTATCTC
	CHI-4	AGTCAATATCACCACAACTCGATTCCTTGTGTTGATATATTCTCTTTATG[C/A]CAAAGAAGTAGCTACTTGTGAAGTAGAGAAGCCAAGTTCGACTCGACATC
Flavonoid 3'-Hydroxylase	F3'H-1	ACCAATCGACTGCAGCCATGGCCCAAACTTACGGGCCACTCATGCATCTT[G/C]ACTTGGGGTTCGTGGATGTGGTGGTTGCGGCTTCGGCTTCAGTGGCGGCT
	F3'H-3	GAGGAAAGACGAATTTTGACCTCTCGCCTTTTTCCTCTCTCAGGAAAACC[A/G]TTTTTCTTAAAGACCATTTACCTCTATTTGCTCTTCGCATGATAAGTAGG
Flavanone 3-Hydroxylase	F3H	CATTTGATTTATCACTTTATAATCATTTCTCCATAAATAATAAAAAGAAA[C/G]TACCTGGAAAATGCCCCAATCTTCGCATGCCT[C/T]TACAATTTTTTCACATATTTCACCTCTTGTTCCAATCTCATCAATATCCT
Flavone synthase	FS-2	GAGAACAAGCTATTAAGATTCTCCACACATTTTATTTAACTAATATCTAT[T/A]ACACATAATATATCCTCACGCAACGAGGTTAAAATTTTTTTTTATCT
Flavonol synthase	FLS	CAAGAAGTACCATATCCTTCTATACTCTGCGATCCTGGATTCTTCGCAATC[A/C]ACTCTTTCTCCTCTTGTGGTACTTGCTCAAAGAACTCCTTCCCAACTTTCT
Capsicum MYB12	Ca-MYB12	TTTTCTCATTTGTTGATGACACTGCCTCCTGACTTGATACAGTTTTATT[A/T]CGTTCATCAATTCTGTGCGTGGTCCTGCAGTAATTATTTCCTGTTTCGTT
