# Supplementary material for: Genetic mapping of semi-polar metabolites in pepper fruits (Capsicum sp.): towards unravelling the molecular regulation of flavonoid quantitative trait loci
Source: Mol Breed. 2013 Oct 23;33(3):503–18. doi: 10.1007/s11032-013-9967-0 (PMC3918126; doi:10.1007/s11032-013-9967-0)
Supplement: Supplementary file 3 — Supplementary material 3 (XLSX 654 kb) [file 11032_2013_9967_MOESM3_ESM.xlsx]

## Sheet: Supplemental Table 1
Supplemental Table 2 Semi-polar metabolite composition and mQTLs of F2 population
																				HCA Order	1	2	3	4	5	6	7	8	9	10	11	12	13	14	15	16	17	18	19	20	21	22	23	24	25	26	27	28	29
																				Genotype	F2-149	F2-120	F2-233	F2-168	F2-92	F2-7	F2-192	F2-225	F2-112	F2-140	F2-228	F2-144	F2-38	F2-174	F2-130	F2-116	P1 (C. annuum AC 1979)	F2-103	F2-191	F2-248	F2-1	F2-35	F2-143	P2 (C. chinense No. 4661 Selection)	F2-201	F2-114	F2-161	F2-131	F2-230
HCA Order	HCA Group	Centrotype	RT (min)	Chemical Formula	Mass (D)	Mass Theor. (D)	∆ ppm	Put ID	Synonym	Group	The closest marker to the loci; the calculated position at the genome; the linkage group; Max LOD score				MS-MS fragments ES(-) QTOF	RT Orbitrap (min)	MS2 ES(-) fragments Orbitrap	MS3 ES(-) fragments Orbitrap	Metabolite identification	Level of metabolite identification
											QTL 1	QTL 2	QTL 3	QTL 4
1	A	4765	31.9012		1101.45																-0.112163	-0.112163	-0.112163	-0.112163	-0.112163	-0.112163	-0.112163	-0.112163	2.18618	-0.112163	-0.112163	-0.112163	-0.112163	2.28572	-0.112163	-0.112163	-0.112163	-0.112163	-0.112163	2.87806	1.52387	-0.112163	-0.112163	-0.112163	-0.112163	-0.112163	-0.112163	-0.112163	-0.112163
2	A	772	19.4471		1453.59																-0.039023	-0.039023	-0.039023	-0.039023	-0.039023	-0.039023	-0.039023	-0.039023	-0.039023	-0.039023	-0.039023	0.506411	-0.039023	-0.039023	-0.039023	-0.039023	0.584414	0.558878	-0.039023	3.26722	-0.039023	-0.039023	-0.039023	-0.039023	-0.039023	-0.039023	-0.039023	-0.039023	-0.039023
3	A	5309	33.2916		948.447																-0.045157	-0.045157	-0.045157	-0.045157	-0.045157	-0.045157	-0.045157	-0.045157	-0.045157	-0.045157	-0.045157	-0.045157	-0.045157	0.47331	-0.045157	-0.045157	-0.045157	0.299978	-0.045157	4.77881	-0.045157	0.137707	-0.045157	-0.045157	-0.045157	-0.045157	-0.045157	-0.045157	-0.045157
4	A	5197	32.9485		948.447																-0.174008	-0.174008	-0.174008	0.47452	-0.174008	-0.174008	0.34446	-0.174008	-0.174008	-0.174008	4.31351	-0.174008	2.71457	3.80636	-0.174008	2.84536	-0.174008	-0.174008	2.11639	-0.174008	-0.174008	-0.174008	-0.174008	-0.174008	-0.174008	-0.174008	0.371427	-0.098059	-0.174008
5	A	3335	28.5254		1407.61																-0.21308	1.74739	-0.21308	-0.21308	0.825395	1.02041	-0.21308	0.935019	-0.21308	3.02868	1.34565	0.66493	-0.21308	1.24989	-0.21308	-0.21308	-0.030215	-0.21308	-0.21308	-0.21308	-0.21308	1.49633	-0.21308	-0.21308	-0.21308	-0.21308	-0.21308	-0.21308	-0.21308
6	A	1269	22.1724		841.182						Epms_725-1_Q1; 68.134 cM; P01; 4.39										1.75226	1.17802	-0.104378	-0.104378	-0.028429	-0.104378	-0.104378	-0.104378	-0.104378	2.75763	1.17802	0.467529	1.74145	0.952956	-0.104378	-0.104378	-0.104378	-0.104378	-0.104378	1.75226	-0.104378	-0.104378	-0.104378	-0.104378	-0.104378	-0.104378	-0.104378	-0.104378	-0.104378
7	A	4123	30.4037		1315.56						P11M48-517; 90.567 cM; P09; 5.42										-0.167502	-0.167502	-0.167502	-0.167502	-0.167502	-0.167502	-0.167502	-0.167502	-0.167502	5.19669	-0.167502	4.01965	2.32348	0.870973	0.323484	0.237755	0.114898	1.13084	3.69719	-0.167502	-0.167502	2.18529	-0.167502	-0.167502	-0.167502	-0.167502	-0.167502	-0.167502	-0.167502
8	A	3537	28.9776		1204.54																-0.09456	-0.09456	-0.09456	-0.09456	-0.09456	-0.09456	-0.09456	-0.09456	-0.09456	5.3693	2.56017	4.07969	-0.09456	-0.09456	-0.09456	-0.09456	-0.09456	-0.09456	-0.09456	-0.09456	-0.09456	-0.09456	-0.09456	-0.09456	-0.09456	-0.09456	-0.09456	-0.09456	-0.09456
9	A	4204	30.6021		1289.54																-0.039505	-0.039505	-0.039505	-0.039505	-0.039505	-0.039505	-0.039505	-0.039505	-0.039505	3.47896	0.072969	1.46529	-0.039505	-0.039505	-0.039505	-0.039505	-0.039505	-0.039505	-0.039505	-0.039505	-0.039505	-0.039505	-0.039505	-0.039505	-0.039505	-0.039505	-0.039505	-0.039505	-0.039505
10	A	5874	35.1859		888.93																-0.035649	-0.035649	-0.035649	-0.035649	-0.035649	-0.035649	-0.035649	-0.035649	-0.035649	2.56225	-0.035649	1.92482	-0.035649	-0.035649	-0.035649	-0.035649	-0.035649	-0.035649	0.0403	-0.035649	-0.035649	-0.035649	-0.035649	-0.035649	-0.035649	-0.035649	-0.035649	-0.035649	-0.035649
11	A	X-3	18.2015	C27H30O15	593.151	593.151	0.95254	Kaempferol 3-O-rutinoside		Flavonoid									Standard compound	1	-0.02885	-0.02885	-0.02885	-0.02885	-0.02885	-0.02885	-0.02885	-0.02885	-0.02885	-0.02885	-0.02885	-0.02885	-0.02885	-0.02885	-0.02885	-0.02885	3.33155	-0.02885	-0.02885	-0.02885	-0.02885	-0.02885	-0.02885	-0.02885	-0.02885	-0.02885	-0.02885	-0.02885	-0.02885
12	A	5469	33.7062		991.946																-0.099284	-0.099284	-0.099284	-0.099284	-0.099284	-0.099284	-0.099284	-0.099284	3.06195	0.419183	-0.099284	-0.099284	-0.099284	-0.099284	-0.099284	-0.099284	2.49862	1.51144	1.11753	3.70249	-0.099284	-0.099284	-0.099284	-0.099284	-0.099284	-0.099284	-0.099284	-0.099284	-0.099284
13	A	5990	35.8186		1408.14																-0.063695	-0.063695	-0.063695	-0.063695	-0.063695	-0.063695	-0.063695	-0.063695	1.92653	-0.063695	-0.063695	-0.063695	-0.063695	0.835376	-0.063695	-0.063695	2.97478	1.25041	-0.063695	0.97478	-0.063695	-0.063695	-0.063695	-0.063695	-0.063695	-0.063695	-0.063695	-0.063695	-0.063695
14	A	719	19.1773		1305.52																-0.075863	-0.075863	-0.075863	-0.075863	-0.075863	-0.075863	-0.075863	-0.075863	-0.075863	-0.075863	-0.075863	0.238246	-0.075863	-0.075863	0.572665	1.22248	0.206537	2.93869	4.22841	-0.075863	-0.075863	-0.075863	-0.075863	-0.075863	-0.075863	-0.075863	-0.075863	-0.075863	-0.075863
15	A	1155	21.6487		1347.56																-0.065681	-0.065681	-0.065681	-0.065681	-0.065681	-0.065681	-0.065681	-0.065681	-0.065681	-0.065681	-0.065681	-0.065681	-0.065681	0.812328	0.53222	1.33957	-0.065681	1.91469	3.53544	-0.065681	-0.065681	-0.065681	0.010268	-0.065681	-0.065681	-0.065681	-0.065681	-0.065681	-0.065681
16	A	6000	35.9257		896.422																-0.11198	0.293276	-0.11198	0.000494	-0.11198	0.263529	-0.11198	0.379006	-0.11198	0.945353	-0.11198	-0.11198	0.609303	-0.11198	1.80785	-0.11198	-0.11198	4.60634	4.39453	0.137998	-0.11198	-0.11198	-0.11198	-0.11198	-0.11198	-0.11198	-0.11198	-0.11198	-0.11198
17	A	6028	36.3243		1375.64																-0.100489	0.444946	-0.100489	-0.100489	-0.100489	-0.100489	-0.100489	-0.100489	-0.100489	1.01199	-0.100489	-0.100489	0.181911	-0.100489	1.45824	-0.100489	-0.100489	3.92846	3.51024	-0.100489	-0.100489	-0.100489	-0.100489	-0.100489	-0.100489	-0.100489	-0.100489	-0.100489	-0.100489
18	A	4402	31.0166		1176																-0.179648	-0.179648	-0.179648	-0.179648	-0.179648	-0.179648	-0.179648	-0.179648	-0.179648	-0.179648	-0.179648	0.003216	-0.179648	-0.179648	-0.179648	0.800723	4.21453	3.72203	3.70629	2.90552	-0.179648	0.914679	-0.179648	-0.179648	-0.179648	-0.179648	-0.179648	-0.179648	-0.179648
19	A	6008	36.1438		561.255																-0.127778	-0.127778	-0.127778	-0.127778	-0.127778	-0.127778	-0.127778	-0.127778	-0.127778	-0.127778	-0.127778	-0.127778	-0.127778	-0.127778	-0.127778	0.495659	2.73423	4.10778	3.49566	-0.127778	-0.127778	-0.127778	-0.127778	-0.127778	-0.127778	-0.127778	-0.127778	2.17847	-0.127778
20	A	3656	29.3029		1016.46																-0.458843	-0.458843	-0.458843	-0.458843	-0.458843	-0.458843	-0.458843	-0.458843	1.87086	2.53138	3.77465	4.31327	-0.382894	1.68043	1.21435	2.40317	-0.458843	-0.458843	-0.458843	3.47381	2.15188	1.52153	-0.458843	-0.458843	-0.458843	-0.458843	-0.458843	-0.458843	-0.458843
21	A	3733	29.5548		1037.46																-1.20977	-1.20977	-1.20977	-1.20977	-1.20977	-1.20977	-1.20977	-1.20977	1.47559	1.87079	2.66824	3.45882	-0.396859	1.45114	0.558053	1.38813	0.119932	0.964477	-0.249302	3.16949	1.26727	1.26727	-1.20977	-1.20977	-1.20977	0.253198	-1.20977	-1.20977	-1.20977
22	A	4009	30.0606		1058.97																-1.51414	-1.51414	-1.51414	-1.51414	-1.51414	-1.51414	-1.51414	-1.51414	2.05777	2.0479	2.09019	2.88189	0.331689	2.09977	1.05777	1.34787	-0.615068	0.598335	-0.456806	3.6547	1.42615	1.35856	-1.51414	-1.51414	-1.10888	-0.023153	-1.51414	-0.916238	-1.13863
23	A	1463	23.0034		1097.49																-0.346253	-0.163389	-0.346253	-0.346253	-0.346253	0.326937	-0.346253	0.748074	-0.346253	2.43865	2.78414	4.64151	0.029256	-0.346253	-0.346253	2.35718	2.66346	2.57358	3.40719	-0.346253	-0.346253	0.853684	-0.346253	-0.346253	-0.346253	-0.346253	1.38681	-0.346253	-0.346253
24	A	694	18.9056		1423.61																-0.160148	-0.160148	-0.160148	-0.160148	-0.160148	-0.160148	-0.160148	-0.160148	-0.160148	-0.160148	2.37859	5.50307	-0.160148	0.630399	0.215361	1.71786	1.60768	1.65277	3.38862	1.87833	-0.160148	-0.160148	-0.160148	-0.160148	-0.160148	-0.160148	-0.160148	-0.160148	-0.160148
25	A	977	20.7106		1261.57																-0.228996	-0.228996	-0.228996	-0.228996	-0.228996	-0.228996	-0.228996	0.987815	-0.228996	-0.228996	3.13898	4.98046	-0.228996	-0.228996	-0.228996	2.63837	2.82364	2.52155	3.79996	1.67007	-0.228996	0.492288	-0.228996	-0.228996	-0.228996	-0.228996	-0.228996	-0.228996	-0.228996
26	A	2431	26.3971		1252.05																-0.102353	-0.102353	-0.102353	-0.102353	-0.102353	-0.102353	-0.102353	-0.102353	-0.102353	0.080512	-0.102353	4.90736	-0.102353	-0.102353	-0.102353	-0.102353	3.23894	0.114459	1.53368	2.31755	-0.102353	-0.102353	-0.102353	-0.102353	-0.102353	-0.102353	-0.102353	-0.102353	-0.102353
27	A	1495	23.1482		1041.97																-0.190659	-0.190659	-0.190659	-0.190659	-0.190659	-0.190659	-0.190659	-0.190659	-0.190659	-0.190659	0.729171	5.54753	-0.190659	-0.190659	1.78971	2.42007	1.56567	1.49471	1.81906	4.19794	2.85728	-0.190659	-0.190659	-0.190659	-0.190659	-0.190659	-0.190659	-0.190659	-0.190659
28	A	383	13.9053	C28H32O16	623.164	623.168	6.26477	Quercetin-Methyl-O-hexose-O-rhamnose		Flavonoid						15.11	623.16 [M-H]-; 477.10 [M-H]-146.06; 461.11 [M-H]-162.05; 315.05 [M-H]-146.06-162.05	315.05 [M-H]-146.06-162.05; 301.03 [M-H]-14.02	MSn Fragments	2	-0.049892	-0.049892	-0.049892	-0.049892	-0.049892	-0.049892	-0.049892	-0.049892	-0.049892	-0.049892	-0.049892	2.74065	-0.049892	-0.049892	-0.049892	-0.049892	-0.049892	-0.049892	-0.049892	0.828118	-0.049892	-0.049892	-0.049892	-0.049892	-0.049892	-0.049892	-0.049892	-0.049892	-0.049892
29	A	873	20.1155		1423.62																-0.031228	-0.031228	-0.031228	-0.031228	-0.031228	-0.031228	-0.031228	-0.031228	-0.031228	-0.031228	-0.031228	4.02845	-0.031228	-0.031228	-0.031228	-0.031228	-0.031228	-0.031228	-0.031228	-0.031228	-0.031228	-0.031228	-0.031228	-0.031228	-0.031228	-0.031228	-0.031228	-0.031228	-0.031228
30	A	1843	24.4474	C56H94O31	1261.55	1261.57	18.4191	Capsianoside X- 1	1,6,10,14-Phytatetraene-3,17-diol; (3S,6E,10E,14Z)-form, 3-O-[Î²-D-Glucopyranosyl-(1->2)-[Î²-D-glucopyranosyl-(1->4)]-Î²-D-glucopyranoside], 17-O-[Î²-D-glucopyranosyl-(1->2)-[Î±-L-rhamnopyranosyl-(1->6)]-Î²-D-glucopyranoside]	Acyclic diterpenoid	P11M48-517; 97.567 cM; P09; 4.29								MS-based; Dictionary of Natural Products	3	-0.033777	-0.033777	-0.033777	-0.033777	-0.033777	-0.033777	-0.033777	-0.033777	-0.033777	-0.033777	0.114322	3.0787	-0.033777	-0.033777	-0.033777	-0.033777	-0.033777	1.09662	-0.033777	-0.033777	-0.033777	-0.033777	-0.033777	-0.033777	-0.033777	-0.033777	-0.033777	-0.033777	-0.033777
31	A	5774	34.7534		1474.65																-0.068882	-0.068882	-0.068882	-0.068882	-0.068882	-0.068882	-0.068882	-0.068882	-0.068882	-0.068882	2.6583	1.88154	0.043592	0.079216	1.33637	-0.068882	-0.068882	1.6524	-0.068882	-0.068882	0.604308	-0.068882	0.147929	-0.068882	-0.068882	-0.068882	-0.068882	-0.068882	-0.068882
32	A	5549	33.9224		969.953																-0.096729	-0.096729	-0.096729	-0.096729	-0.096729	-0.096729	-0.096729	-0.096729	-0.096729	-0.096729	2.38731	4.85747	-0.096729	-0.096729	1.42174	0.903272	-0.096729	-0.096729	-0.096729	-0.096729	-0.096729	1.91299	-0.096729	-0.096729	-0.096729	-0.096729	-0.096729	-0.096729	-0.096729
33	A	5638	34.2834		805.409																-0.093796	-0.093796	-0.093796	-0.093796	-0.093796	-0.093796	-0.093796	-0.093796	-0.093796	-0.093796	3.13138	3.76015	-0.093796	-0.093796	-0.093796	-0.093796	-0.093796	-0.093796	1.86668	-0.093796	-0.093796	-0.093796	-0.093796	-0.093796	-0.093796	-0.093796	-0.093796	-0.093796	-0.093796
34	A	2724	27.1369		986.939						E38M49-457; 24.145 cM; P02; 6.54										-0.182442	-0.182442	-0.182442	-0.182442	-0.182442	-0.182442	-0.182442	-0.182442	-0.182442	-0.182442	-0.182442	-0.182442	1.94796	-0.182442	3.75021	3.63877	3.96786	-0.182442	1.17796	2.38946	3.80532	-0.182442	-0.182442	-0.182442	-0.182442	-0.182442	-0.182442	-0.182442	-0.182442
35	A	750	19.3578	C28H32O16	623.153	623.162	14.3326	Luteolin-Methyl-O-di-hexose		Flavonoid	P11M48-517; 96.567 cM; P09; 6.54					20.37	623.16 [M-H]-; 299.06 [M-H]-162.05-162.05	299.06 [M-H]-162.05-162.05; 284.03 [M-H]-162.05-162.05-15.02	MSn Fragments	2	-0.224824	1.88765	2.08142	-0.224824	-0.224824	1.58809	-0.224824	-0.224824	0.423703	2.58253	2.29364	3.83017	0.025154	0.120311	1.67425	-0.224824	1.94076	-0.224824	-0.224824	1.67425	1.07352	-0.224824	-0.224824	-0.224824	-0.224824	-0.224824	1.4237	-0.224824	-0.224824
36	A	1124	21.5594	C29H32O16	635.162	635.162	0.850177	Luteolin-Methyl-Acetyl-apiofuranosyl-hexose		Flavonoid	P14M41-408; 67.864 cM; P09; 4.05					22.27	635.16 [M-H]-; 593.15 [M-H]-42.01; 575.14 [M-H]-60.02; 461.91 [M-H]-173.26	593.15 [M-H]-42.01; 461.91 [M-H]-42.01-132.04; 299.06 [M-H]-42.01-132.04-162.05; 284.03 [M-H]-42.01-132.04-162.05-15.02	MSn Fragments	2	-0.211101	1.2088	2.70357	-0.211101	-0.211101	2.30737	-0.211101	-0.211101	0.533642	2.87407	2.52781	3.86946	-0.172626	1.0713	-0.211101	-0.211101	2.96746	0.486337	0.071299	2.48634	0.412336	-0.211101	-0.211101	-0.211101	-0.211101	-0.211101	-0.211101	-0.211101	-0.211101
37	A	543	17.1185	C26H28O15	579.137	579.135	2.31552	Luteolin 7-O-(2-apiosyl)-glucoside		Flavonoid					447 [M-H]-132; 285 [M-H]-294				MS-MS Fragments; Marin et al. 2004 & Wahyuni et al. 2011	2	-1.12586	2.3892	2.94081	-1.12586	-0.185566	2.76797	-1.12586	1.95009	2.33002	2.81189	2.65337	4.48965	-0.29092	1.61888	2.43947	-1.12586	3.69121	1.53505	1.58355	2.72268	2.26088	-1.12586	-0.527959	-1.12586	-1.12586	0.607201	3.16254	-0.780725	-1.12586
38	A	750	19.3757	C28H30O16	621.148	621.146	2.78034	Luteolin (apiosyl-acetyl)-glucoside		Flavonoid					579 [M-H]-42; 561 [M-H]-(42+18); 489 [M-H]-132; 459 [M-H]-162; 285 [M-H]-336				MS-MS Fragments; Marin et al. 2004 & Wahyuni et al. 2011	2	0.95567	3.85858	4.07954	-0.136776	1.33035	3.57342	-0.416884	1.30714	2.42502	4.57949	4.25756	6.14944	2.30128	2.43576	3.62907	0.523954	3.90826	1.86057	2.01655	3.75447	3.10107	0.469248	0.879049	-2.01479	-0.537738	2.04489	3.29932	0.193614	-0.866687
39	A	6135	37.6949		915.393																-0.059489	-0.059489	-0.059489	-0.059489	-0.059489	-0.059489	-0.059489	-0.059489	-0.059489	-0.059489	-0.059489	-0.059489	-0.059489	1.83958	1.33097	-0.059489	0.31602	2.53196	-0.059489	-0.059489	-0.059489	1.41756	-0.059489	-0.059489	-0.059489	-0.059489	-0.059489	-0.059489	-0.059489
40	A	6166	38.8691		1371.65																-0.070273	-0.070273	-0.070273	-0.070273	-0.070273	-0.070273	-0.070273	-0.070273	0.674469	0.720273	-0.070273	-0.070273	-0.070273	0.807736	1.63914	-0.070273	1.42071	3.45159	-0.070273	-0.070273	-0.070273	-0.070273	-0.070273	-0.070273	-0.070273	-0.070273	-0.070273	-0.070273	-0.070273
41	A	5452	33.6705		685.342																-0.537553	-0.537553	-0.537553	-0.537553	-0.537553	-0.537553	-0.537553	-0.537553	1.60172	4.49973	-0.537553	1.07317	-0.537553	3.71856	3.03763	-0.537553	4.66874	6.11795	2.16588	1.91833	0.462447	-0.537553	-0.537553	-0.537553	-0.537553	-0.537553	-0.537553	-0.537553	-0.537553
42	A	6188	39.2301		684.327																-0.199893	-0.199893	-0.199893	-0.199893	-0.199893	-0.199893	-0.199893	-0.199893	2.4172	2.08251	-0.199893	-0.199893	-0.199893	2.63505	2.97003	-0.199893	2.35884	4.78171	-0.199893	1.52139	1.77056	-0.199893	-0.199893	-0.199893	-0.199893	-0.199893	-0.199893	-0.199893	-0.199893
43	A	6226	39.6089		713.338																-0.17384	-0.17384	-0.17384	-0.17384	-0.17384	-0.17384	-0.17384	-0.17384	1.93864	1.62793	-0.17384	-0.17384	-0.17384	2.6828	1.88349	-0.17384	3.36825	3.92049	-0.17384	1.28913	-0.17384	-0.17384	-0.17384	-0.17384	-0.17384	-0.17384	-0.17384	-0.17384	-0.17384
44	A	1634	23.5628		1185.51																-0.783636	-0.783636	-0.783636	-0.783636	-0.4385	1.30153	-0.783636	2.23573	-0.783636	3.79644	5.78704	6.04686	4.83425	3.44778	4.57011	4.73313	5.56438	-0.783636	-0.783636	2.84296	0.984191	2.19674	-0.783636	1.19674	-0.783636	-0.783636	1.8711	-0.783636	-0.783636
45	A	1302	22.335	C50H84O26	1099.51	1099.52	7.30684	Capsianoside III		Acyclic diterpenoid									MS-based; KnapSack	3	-1.94519	-0.728377	-1.94519	-0.360225	-1.94519	-1.63108	0.552718	-0.360225	1.04011	3.5266	6.00491	6.98978	2.8169	2.73106	3.23122	3.97529	4.88291	4.40474	5.57731	2.902	0.445271	-1.94519	-0.046117	-1.94519	-1.94519	-1.94519	-1.17736	-1.94519	-1.94519
46	A	3960	29.9694		956.444						P11M48-517; 89.567 cM; P09; 6.27										-0.167479	-0.167479	-0.167479	-0.167479	-0.167479	-0.167479	0.529959	-0.167479	1.25242	2.41748	-0.167479	4.21553	0.870996	2.07428	1.0825	1.40443	1.76262	-0.167479	-0.167479	2.48725	-0.167479	1.83252	-0.167479	-0.167479	-0.167479	-0.167479	-0.167479	-0.167479	-0.167479
47	A	4956	32.3713		1035.97			double charge F2_1035.478			HpmsE143-9_Q1; 72.864 cM; P09; 4.09										-0.116603	-0.116603	-0.116603	-0.116603	-0.116603	-0.116603	-0.116603	-0.116603	1.50683	2.04898	-0.116603	3.12103	-0.078128	2.53193	0.940731	-0.116603	-0.116603	0.531925	0.288654	3.21698	-0.116603	-0.116603	-0.116603	-0.116603	-0.116603	-0.116603	-0.116603	-0.116603	-0.116603
48	A	5119	32.8573		927.442						P14M41-408; 68.864 cM; P09; 4.38										-0.158786	-0.158786	-0.158786	-0.158786	-0.158786	-0.158786	-0.158786	-0.158786	1.41312	2.78658	2.28997	5.15238	-0.158786	2.38665	0.631761	0.439116	1.15532	-0.158786	-0.158786	2.95819	-0.158786	-0.158786	-0.158786	-0.158786	-0.158786	-0.158786	-0.158786	-0.158786	-0.158786
49	A	2350	26.0718		1002.44																-1.47572	-1.47572	-1.47572	-1.47572	-1.47572	-1.47572	-1.47572	-1.47572	1.8501	1.57692	1.64125	4.18442	1.50958	2.7157	2.59328	2.41811	3.017	3.61403	3.32325	4.05207	3.69745	0.994305	-1.47572	-1.47572	-0.345325	0.233688	1.12861	0.936876	0.922155
50	A	2081	25.2229	C50H84O26	1099.5	1099.52	17.2994	Capsianoside III-2	Phytatetraene-diol-diglucose-rhamnose diglucose	Acyclic diterpenoid						26.09	1099.52 [M-H]-; 953.46 [M-H]-146.06; 937.46 [M-H]-162.05; 791.40 [M-H]-162.05-146.05; 775.41 [M-H]-162.05-146.06-162.05	937.46 [M-H]-162.05; 791.40 [M-H]-162.05-146.05; 775.41 [M-H]-162.05-146.06-162.05; 629.35 [M-H]-162.05-146.06-162.05-146.06	MSn Fragments; KnapSack	2	-1.40004	-1.40004	-1.40004	-1.40004	-1.40004	-1.40004	-1.40004	-1.40004	0.721421	4.61149	4.22181	4.21387	2.79352	2.92966	2.2762	3.39753	4.12775	4.99228	3.50945	2.08747	-0.43957	2.46999	-1.40004	-0.305715	1.61451	-1.40004	-1.40004	-1.40004	-1.40004
51	A	5293	33.2559		990.942																-0.113848	-0.113848	0.291409	-0.113848	-0.113848	-0.113848	0.168552	-0.113848	-0.113848	2.06902	-0.113848	-0.113848	0.534679	1.57152	-0.113848	-0.113848	2.67105	2.92463	2.38406	0.785223	-0.113848	-0.113848	-0.113848	-0.113848	-0.113848	-0.113848	-0.113848	-0.113848	-0.113848
52	A	1533	23.2732		1129.49																-0.293984	-0.293984	-0.293984	-0.293984	-0.293984	0.020125	-0.293984	-0.111119	2.30392	2.64122	-0.293984	3.197	-0.293984	2.84529	2.6155	-0.293984	3.83195	3.09275	0.4273	3.47384	1.91441	-0.293984	-0.293984	-0.293984	-0.293984	-0.293984	-0.293984	-0.293984	-0.293984
53	A	4769	31.9191		956.945																-0.316895	-0.316895	-0.316895	-0.316895	-0.316895	-0.316895	-0.316895	-0.316895	0.49602	3.13543	-0.316895	3.63352	-0.316895	2.30654	-0.316895	0.49602	3.55047	3.35017	2.98541	2.01281	-0.316895	-0.316895	-0.316895	-0.316895	-0.316895	-0.316895	-0.316895	-0.316895	-0.316895
54	A	5705	34.6087		888.427						P11M48-517; 98.567 cM; P09; 3.84										-0.490497	-0.114987	-0.490497	-0.490497	-0.490497	-0.490497	-0.490497	-0.490497	1.75948	5.43255	0.943906	4.41509	2.88501	3.11383	3.5095	0.807845	5.1557	5.58082	4.02797	3.04824	-0.490497	-0.490497	-0.490497	-0.490497	-0.490497	-0.490497	-0.490497	-0.490497	-0.490497
55	A	5744	34.7177		889.428																-0.295297	-0.295297	-0.295297	-0.295297	-0.295297	-0.295297	-0.295297	-0.295297	0.921514	4.72647	-0.012897	3.71199	2.10996	2.36562	2.82168	-0.295297	4.44069	4.84065	3.3218	2.46679	-0.295297	-0.295297	-0.295297	-0.295297	-0.295297	-0.295297	-0.295297	-0.295297	-0.295297
56	A	2301	25.9985		1185.51																-1.35793	-1.35793	-1.35793	-1.35793	-1.35793	-1.35793	-1.35793	-1.35793	1.69471	4.91291	4.29835	3.97662	4.2107	3.3604	3.35297	3.92747	5.47291	6.23534	4.9043	2.35743	0.680547	3.08367	-1.35793	-1.35793	-1.35793	0.956181	-1.35793	-1.35793	-1.35793
57	A	2389	26.1611		1245.56																-0.250939	-0.068074	-0.250939	-0.250939	-0.250939	-0.250939	-0.250939	-0.250939	-0.250939	2.82501	3.95324	4.22085	2.51689	1.57303	0.914647	1.87052	3.46145	3.90593	4.31275	-0.250939	-0.250939	-0.250939	-0.250939	-0.250939	-0.250939	-0.250939	-0.250939	-0.250939	-0.250939
58	A	4587	31.4867		962.945																-0.143564	-0.143564	-0.143564	-0.143564	-0.143564	-0.143564	-0.143564	-0.143564	0.073248	1.88539	1.0393	0.624263	1.65821	1.00453	1.3749	1.29084	2.20157	3.23944	1.60118	0.170545	0.319408	0.170545	-0.143564	-0.143564	-0.143564	-0.143564	-0.143564	-0.143564	-0.143564
59	A	1852	24.4117		1215.48						P11M48-517; 99.538 cM; P09; 4.41										-0.576581	-0.576581	-0.576581	-0.576581	-0.576581	-0.576581	-0.004675	1.00838	5.12086	3.22519	-0.576581	-0.576581	1.79893	6.04091	4.62123	0.737527	5.89564	5.67083	3.43071	5.72966	4.84423	-0.576581	-0.576581	-0.576581	-0.576581	-0.576581	-0.576581	-0.576581	-0.576581
60	A	3230	28.3825		1059.97						P11M48-517; 97.567 cM; P09; 6.5										-0.439407	-0.439407	-0.439407	-0.439407	-0.439407	-0.439407	-0.439407	-0.439407	2.68653	2.86684	-0.439407	1.38456	2.44917	3.61558	4.10101	3.69987	4.87666	3.847	3.71746	3.77531	4.59074	-0.439407	1.36237	-0.439407	-0.439407	-0.439407	-0.439407	-0.439407	-0.439407
61	A	2499	26.5954		943.432						P11M48-517; 89.567 cM; P09; 4.33										-0.639997	-0.639997	-0.639997	-0.639997	-0.639997	-0.639997	-0.639997	-0.639997	1.24858	3.06344	2.92204	3.93191	1.58518	2.80876	3.63839	3.7147	3.73739	2.70514	0.87847	2.08719	3.09892	2.6504	-0.639997	-0.639997	-0.639997	0.626284	0.508102	-0.639997	-0.639997
62	A	4434	31.1435		977.95						P11M48-517; 96.567 cM; P09; 5.06										-0.805283	-0.805283	-0.805283	-0.805283	-0.805283	-0.805283	-0.805283	-0.805283	3.68744	5.64749	4.50195	4.5049	4.92337	5.15707	-0.805283	-0.805283	5.50047	6.58052	-0.805283	4.18371	3.77643	3.87553	-0.805283	-0.805283	-0.805283	-0.805283	-0.805283	-0.805283	-0.805283
63	A	3678	29.41		1080.44			double charge P1_1080.435			E38M49-457; 24.145 cM; P02; 3.72	P11M48-517; 93.567 cM; P09; 4.6									-0.247175	-0.247175	-0.247175	-0.247175	-0.247175	-0.247175	-0.247175	-0.247175	0.8653	1.27129	0.474109	2.48001	0.520652	2.16542	1.77219	1.37626	3.0864	2.31156	2.63083	2.68803	2.83339	-0.247175	-0.247175	-0.247175	-0.247175	-0.247175	-0.247175	-0.247175	-0.247175
64	A	2023	24.8262		960.418						P14M41-408; 69.864 cM; P09; 4.86										-0.406724	-0.406724	-0.406724	-0.406724	-0.406724	-0.406724	-0.406724	-0.406724	1.30269	2.49756	3.61264	6.01044	1.12529	1.65995	3.01682	3.2877	3.26952	2.79745	3.02407	4.88864	3.94415	-0.406724	-0.406724	-0.406724	-0.406724	-0.406724	-0.406724	-0.406724	-0.406724
65	A	2122	25.2765		1003.44			double charge P1_1003.44			P11M48-517; 94.567 cM; P09; 5.26										-0.733433	-0.733433	-0.733433	-0.733433	-0.733433	-0.733433	-0.733433	-0.733433	2.4278	2.54897	3.00256	4.58166	2.46226	2.33324	3.63643	3.67916	3.65517	3.48966	3.72423	4.71622	4.58263	1.76447	-0.733433	-0.733433	-0.733433	-0.733433	-0.419324	1.16564	-0.483454
66	A	4161	30.5109		978.952						P11M48-517; 98.567 cM; P09; 5.91										-0.851549	-0.851549	-0.851549	-0.851549	-0.851549	-0.851549	-0.851549	-0.851549	3.86232	5.22902	4.59363	4.59721	4.51454	5.07471	4.63161	-0.851549	-0.851549	5.70304	4.73179	4.20929	3.89755	4.06828	-0.851549	-0.851549	-0.851549	-0.851549	-0.851549	-0.851549	-0.851549
67	A	3811	29.6996		904.42						P11M48-517; 95.567 cM; P09; 10.34										3.40881	4.9254	0.000283	2.67988	3.31116	4.40073	4.40881	0.702602	5.04875	6.13601	5.13862	5.15106	5.88002	6.18743	5.77451	5.7101	5.45832	6.42128	4.99952	5.17089	5.16953	5.46415	-1.67291	-1.67291	-1.67291	-1.67291	-1.67291	-1.67291	-1.67291
68	A	3933	30.0606		904.42						P11M48-517; 98.567 cM; P09; 12.11										1.14	-1.09349	4.51883	0.752336	1.01898	2.73597	2.64542	6.00511	3.57357	5.29557	3.67719	3.85187	5.0513	5.01164	5.0122	4.72634	4.51324	5.5036	3.48822	3.69282	3.80034	4.08937	-1.09349	-1.09349	-1.09349	-1.09349	-1.09349	-1.09349	-1.09349
69	A	3606	29.1402		883.416						P11M48-517; 93.567 cM; P09; 10.9										0.857716	3.24377	1.84123	-0.016753	1.77332	2.2604	2.47153	3.66038	3.10794	4.32804	3.83569	4.06243	3.7292	4.06599	3.72471	3.7906	3.94903	4.13186	3.15762	3.49456	3.21633	3.64304	-0.977225	-0.977225	-0.977225	-0.977225	-0.977225	-0.977225	-0.977225
70	A	5455	33.6169		969.449						P11M48-517; 97.567 cM; P09; 7.87										-0.816936	1.61024	0.433043	0.631822	-0.816936	2.57352	-0.049109	1.7285	4.71424	5.1794	4.30229	6.15663	3.61205	5.31846	4.11572	2.3443	4.12082	4.10932	3.19278	5.6671	1.32234	3.06107	-0.816936	-0.816936	-0.816936	-0.816936	-0.816936	-0.816936	-0.816936
71	A	2946	27.6605		1183.5						P11M48-517; 98.567 cM; P09; 8.38										-1.02731	0.818519	-0.622053	1.62742	-1.02731	3.3082	-0.651801	2.38895	2.65805	4.84072	4.47404	7.61976	5.42368	5.03061	4.70061	3.5866	4.41608	6.18766	5.76006	3.60716	3.70135	5.83202	-1.02731	-1.02731	-1.02731	-1.02731	-1.02731	-1.02731	-1.02731
72	A	4912	32.2801		896.423						P11M48-517; 99.538 cM; P09; 10.64										0.905278	2.18301	2.36398	2.81807	-0.745648	3.15108	1.49293	3.42849	4.16124	5.5472	5.77268	4.5417	5.30601	5.19872	5.53911	5.38364	4.44729	5.83694	4.73491	4.65807	3.91632	5.17426	-1.36909	-1.36909	-1.36909	-1.36909	-1.36909	-1.36909	-1.36909
73	A	3349	28.6702		913.424						P11M48-517; 99.538 cM; P09; 8.55										-0.588027	1.0719	0.917864	0.768117	-1.02243	0.85558	0.353079	1.7568	3.94678	4.79533	6.16419	4.91596	5.34176	5.21158	4.34743	4.1828	4.57547	5.8446	4.35964	4.60811	4.41647	3.65686	-1.02243	-1.02243	-1.02243	-1.02243	-1.02243	-1.02243	-1.02243
74	A	2237	25.818		967.434						P11M48-517; 96.567 cM; P09; 5.77										-0.777394	0.222607	-0.777394	-0.777394	-0.777394	-0.777394	-0.777394	-0.777394	3.94537	4.511	1.48889	5.21895	1.67849	5.1282	4.76218	1.353	5.87113	4.94832	2.17806	4.71012	3.3283	1.93797	-0.777394	-0.777394	-0.777394	-0.777394	-0.777394	-0.777394	-0.777394
75	A	2576	26.7205		1053.44						P11M48-517; 93.567 cM; P09; 6.08										-0.952778	1.25004	-0.35877	-1.47124	-1.47124	0.214119	0.100661	1.32493	6.11554	5.97461	1.72018	4.85603	3.76328	7.25668	6.72537	2.46396	6.88654	7.53278	4.19582	6.44229	5.26035	2.85458	-1.47124	-1.47124	-1.47124	-0.110843	-1.47124	0.047222	-1.47124
76	A	3458	28.815		912.417						P11M48-517; 97.567 cM; P09; 9.86										-0.891124	-0.515615	-0.891124	-0.891124	0.732313	-0.891124	-0.34569	2.01316	4.54868	2.95199	3.89942	3.06181	4.8456	5.91867	4.10766	3.40325	5.24261	4.39228	4.18829	3.44825	4.82349	2.34651	1.25697	-0.891124	-0.891124	-0.891124	-0.891124	-0.891124	-0.891124
77	A	4498	31.324		1029.95						P11M48-517; 98.567 cM; P09; 5.14										-1.7409	-1.16899	-1.7409	-1.7409	-1.7409	-1.7409	-1.7409	-1.7409	4.98297	5.61093	4.67764	6.51674	4.1278	5.83387	4.46274	4.02334	5.04577	5.35086	4.93687	6.15719	2.70964	4.59074	-1.7409	-1.7409	-1.7409	-1.06771	0.060873	-1.7409	-1.7409
78	A	3878	29.8265		936.428						P11M48-517; 99.538 cM; P09; 6.31										-0.657335	-0.657335	-0.657335	-0.657335	-0.657335	-0.657335	-0.657335	1.1993	1.51692	3.97242	4.19661	4.34145	2.099	3.0401	3.00973	3.63106	3.73312	3.8021	3.025	2.7516	1.63306	3.0461	-0.657335	-0.657335	-0.657335	-0.657335	-0.657335	-0.657335	-0.657335
79	A	5236	33.1111		969.953						P11M48-517; 99.538 cM; P09; 6.41										-0.980443	-0.980443	-0.980443	-0.980443	-0.980443	1.83247	-0.980443	0.939387	2.58489	5.86131	2.71097	5.19543	4.35893	4.92385	4.54227	2.99498	6.28153	6.69637	5.69771	4.3366	0.185143	3.47899	-0.980443	-0.980443	-0.980443	-0.980443	-0.980443	-0.980443	-0.980443
80	A	4048	30.2946		956.439						P11M48-517; 96.567 cM; P09; 6.08										-1.28707	-1.28707	-1.28707	-1.28707	-1.28707	-1.28707	-1.28707	-1.28707	4.1759	5.82794	5.65703	5.81608	4.86268	5.42569	5.09873	5.29586	5.60938	6.06572	5.25753	4.89042	4.25836	5.00879	-1.28707	-1.28707	-1.28707	-1.28707	-1.28707	-1.28707	-1.28707
81	A	4359	30.9273		1008.96			double charge P1_1008.464_more additive in F2			P11M48-517; 99.538 cM; P09; 6.76										-1.14855	-1.14855	-1.14855	-1.14855	-1.14855	-1.14855	-1.14855	-1.14855	4.86841	6.01323	5.50811	7.34709	3.63917	5.50811	4.51621	4.43884	5.53757	4.49842	4.4812	6.27635	2.15769	4.63776	-1.14855	-1.14855	-1.14855	-1.14855	1.34935	-1.14855	-1.14855
82	A	4658	31.7029		1050.98						P11M48-517; 99.538 cM; P09; 7.04										-1.24632	-1.24632	-1.24632	-1.24632	-1.24632	-1.24632	-1.24632	-1.24632	5.3572	5.87346	4.34351	6.75535	4.56937	6.44641	4.77485	3.95149	5.15433	6.11716	5.46607	6.70157	3.61435	4.67351	-1.24632	-1.24632	-1.24632	-1.24632	-0.597794	-1.24632	-1.24632
83	A	2843	27.4425		900.418						P11M48-517; 97.567 cM; P09; 6.34										-0.780283	-0.780283	-0.780283	-0.780283	-0.780283	-0.780283	-0.780283	-0.780283	2.33219	4.92838	5.00391	5.83004	3.86201	3.17517	3.83204	4.03263	3.91264	4.68534	4.47685	4.69062	3.83681	2.64689	-0.780283	-0.780283	-0.780283	-0.780283	-0.780283	-0.780283	-0.780283
84	A	4261	30.7647		977.95						P11M48-517; 99.538 cM; P09; 6.81										-1.39641	-0.90542	-1.39641	-1.39641	-1.39641	0.359925	-1.39641	-1.39641	5.33262	6.89784	6.09436	6.10753	6.04295	6.70575	6.13118	5.95495	6.07164	7.55488	6.26258	5.69363	5.30516	5.52889	-1.39641	-1.39641	-1.39641	-1.39641	-1.39641	-1.39641	-1.39641
85	A	4831	32.2265		948.948						P11M48-517; 96.567 cM; P09; 6.79										-1.09389	-0.396455	-1.09389	-1.09389	-1.09389	-0.303346	-1.09389	-1.09389	3.23193	5.44903	3.60505	5.78941	3.94695	4.98552	4.00158	3.41946	5.57125	5.52002	5.05915	4.78279	1.07169	4.0564	-1.09389	-1.09389	-1.09389	-1.09389	-1.09389	-1.09389	-1.09389
86	A	5046	32.6411		969.952						P11M48-517; 98.567 cM; P09; 6.74										-1.43397	-0.712684	-1.43397	-1.43397	-1.43397	0.978631	-1.43397	-1.43397	4.62219	7.06102	4.44867	6.61146	5.953	6.69935	5.76305	4.94154	6.73487	7.59707	6.72236	6.09023	2.73162	5.36185	-1.43397	-1.43397	-1.43397	-1.43397	-1.43397	-1.43397	-1.43397
87	A	3159	28.1466		1169.51																-0.930702	-0.854753	-0.930702	-0.930702	-0.930702	-0.930702	-0.930702	-0.930702	1.71159	4.89877	6.69925	6.31003	5.54503	4.56461	4.46995	4.45976	4.49737	6.2989	-0.930702	-0.930702	-0.930702	-0.930702	-0.930702	-0.930702	-0.930702	-0.930702	0.742488	-0.930702	-0.930702
88	A	3089	28.0215		921.402						P11M48-517; 89.567 cM; P09; 4.74										-1.99011	-1.1121	-1.1772	-1.99011	-1.99011	-0.691769	-0.31692	-1.15517	3.59729	5.2716	4.41238	5.17873	4.84586	4.30922	4.64475	4.39523	4.23506	5.67619	4.81933	-1.99011	4.74771	3.43161	-1.99011	-1.99011	-1.99011	-1.99011	-0.222284	-1.99011	-1.99011
89	A	2181	25.5482		1331.57						P11M48-517; 96.567 cM; P09; 4.06										-1.7563	-0.506319	-1.4739	-0.35104	-1.7563	-1.01155	-1.7563	-0.224284	1.90461	3.18018	6.12188	6.39729	4.59745	5.62788	5.17284	5.25523	6.8818	6.12387	5.18145	2.62109	1.19916	4.79372	-1.7563	-1.7563	-1.7563	-1.7563	-0.490016	-1.7563	-1.7563
90	A	1967	24.7905	C56H94O30	1245.57	1245.58	7.28498	Capsianoside IX	C56H94O30 = 1,6,10,14-Phytatetraene-3,17-diol; (3S,6E,10E,14Z)-form, 3-O-[Î²-D-Glucopyranosyl-(1->2)-[Î²-D-glucopyranosyl-(1->4)]-Î²-D-glucopyranoside], 17-O-[Î±-L-rhamnopyranosyl-(1->4)-[Î±-L-rhamnopyranosyl-(1->6)]-Î²-D-glucopyranoside]	Acyclic diterpenoid	P11M48-517; 93.567 cM; P09; 4.21					24.55	1083 [M-H]-162.05; 1099 [M-H]-146.05	937 [M-H]-162.05-162.05-146.05; 775 [M-H]-162.05-146.05-162.05-162.05-146.05; 629 [M-H]-162.05-162.05-146.05-162.05-162.05-146.05-146.05; 467 [M-H]-162.05-162.05-146.05-162.05-162.05-162.05-146.05-146.05	MSn Fragments; Dictionary of Natural Products	2	-2.32035	-0.199332	-1.49253	-0.199332	-2.43282	-0.586994	-2.43282	0.209473	1.32351	2.98526	6.36326	6.66079	3.86403	4.84757	4.48249	4.65493	5.64688	5.29638	4.69088	2.72732	1.50238	2.63849	-2.43282	-0.302426	-2.43282	-2.43282	-2.43282	-2.15042	-2.43282
91	A	2699	27.0279	C50H84O25	1083.52	1083.52	7.052	Capsianoside VIII	Phytatetraene-diol-diglucose-dirhamnose glucose	Acyclic diterpenoid	P11M48-517; 98.567 cM; P09; 4.64						937 [M-H]-162.05-162.05-146.05; 775 [M-H]-162.05-146.05-162.05-162.05-146.05; 921 [M-H]- 162.05-162.05; 629 [M-H]-162.05-162.05-146.05-162.05-162.05-146.05-146.05; 467 [M-H]-162.05-162.05-146.05-162.05-162.05-162.05-146.05-146.05		MSn Fragments; Dictionary of Natural Products	2	-1.08494	-0.126517	-1.16067	-0.249749	-2.92966	-0.160666	-3.33492	-2.71148	2.08043	5.95834	6.29109	6.29498	5.73669	5.73466	4.57084	5.45475	5.52759	6.1611	6.10573	2.99236	0.077682	5.57481	-3.33492	-3.33492	-2.1181	-3.33492	-0.012988	-2.05252	-3.33492
92	A	2998	27.8589		1169.52						P11M48-517; 96.567 cM; P09; 6.07										-1.69091	0.546432	0.066942	1.08168	-2.29098	0.877257	-3.65138	-1.49451	3.54298	5.91914	5.98431	5.9824	5.97032	5.90103	5.77732	5.82007	5.77715	5.98215	5.98323	2.93439	0.863679	5.92773	-3.65138	-3.65138	-3.65138	-3.65138	-0.627215	-3.65138	-3.65138
93	A	3431	28.7059		561.257																-1.17456	-1.17456	-1.17456	-1.17456	-1.17456	-1.17456	-1.17456	-1.17456	-1.17456	2.52288	2.45204	-1.17456	1.89211	2.94467	-1.17456	1.78591	2.01687	2.73233	-1.17456	-1.17456	2.00401	0.775862	-1.17456	-1.17456	-1.17456	0.892115	-1.17456	1.84481	1.04225
94	A	2610	26.8117		1097.48																-0.751715	-0.751715	-0.751715	-0.751715	-0.751715	1.49826	-0.751715	-0.751715	-0.751715	4.24463	-0.751715	1.14736	-0.751715	4.13423	-0.751715	-0.751715	-0.751715	-0.751715	-0.751715	-0.751715	2.72883	-0.751715	-0.751715	2.53069	-0.751715	-0.054277	0.168115	0.562394	-0.751715
95	B	1161	21.7042		484.257						P14M41-235; 106.701 cM; P01; 6.31	P17M39-130; 131.709 cM; P02; 4.7	P17M39-199; 100.03 cM; P07; 4.5								-1.82042	-0.184382	0.998033	2.22043	-1.14723	3.08126	0.783909	3.52855	0.218055	-0.274985	-1.27499	-0.159507	-1.44491	1.45394	1.59218	0.725015	3.78551	0.036217	-0.248513	-0.371661	1.10968	1.42956	-1.44491	-1.82042	-1.82042	-1.82042	-0.343372	0.309978	-0.554139
96	B	1543	23.2732		526.266																-0.376229	-0.376229	1.33318	1.32121	-0.376229	3.28776	1.11476	3.65749	-0.376229	-0.376229	-0.376229	-0.376229	-0.376229	0.77187	1.7272	-0.376229	3.92211	-0.376229	-0.376229	0.114758	1.05817	1.1825	-0.376229	-0.376229	-0.376229	-0.376229	-0.376229	-0.376229	-0.376229
97	B	810	19.7367	C37H38O19	785.191	785.193	2.97761	Kaempferol-synapoyl-hexose-pentose		Flavonoid						20.57	785.19 [M-H]-; 579.16 [M-H]-206.06; 561.12 [M-H]-206.06-18.01	561.12 [M-H]-206.06-18.01; 429.08 [M-H]-206.06-18.01-132.04; 285.04 [M-H]-206.06-18.01-132.04-162.05-18.01	MSn Fragments; Dictionary of Natural Products	2	-0.114329	2.45758	-0.114329	-0.114329	-0.114329	1.84614	-0.114329	0.26118	-0.114329	0.431105	0.348643	0.102482	0.135649	-0.114329	0.404138	-0.114329	-0.114329	-0.114329	-0.114329	-0.114329	-0.114329	-0.114329	-0.114329	-0.114329	-0.114329	-0.114329	-0.114329	-0.114329	-0.114329
98	B	5457	33.7598		223.032						HpmsE143-9_Q1; 74.864 cM; P09; 7.84										0.969382	1.58273	1.60749	1.34569	1.57018	1.51234	1.33831	1.55753	0.254539	1.0256	1.01638	0.300833	1.43142	1.35303	1.39631	1.46569	1.71966	-1.05957	1.81313	1.71966	2.16143	0.458898	1.78626	1.27014	0.222831	-0.461668	-1.05957	0.551157	0.485865
99	B	3870	29.8622		904.922																-0.131538	-0.131538	5.41139	-0.131538	-0.131538	-0.131538	-0.131538	6.86846	4.42554	-0.131538	-0.131538	-0.131538	-0.131538	-0.131538	-0.131538	-0.131538	-0.131538	-0.131538	-0.131538	-0.131538	-0.131538	-0.131538	-0.131538	-0.131538	-0.131538	-0.131538	-0.131538	-0.131538	-0.131538
100	B	878	20.0798		779.331																-0.065441	-0.065441	-0.065441	-0.065441	-0.065441	-0.065441	1.632	3.22495	-0.065441	-0.065441	-0.065441	-0.065441	-0.065441	-0.065441	-0.065441	-0.065441	-0.065441	-0.065441	-0.065441	-0.065441	-0.065441	-0.065441	-0.065441	-0.065441	-0.065441	-0.065441	-0.065441	-0.065441	-0.065441
101	B	791	19.5919		1027.45																-0.022888	-0.022888	-0.022888	-0.022888	-0.022888	-0.022888	-0.022888	2.95254	-0.022888	-0.022888	-0.022888	-0.022888	-0.022888	-0.022888	-0.022888	-0.022888	-0.022888	-0.022888	-0.022888	-0.022888	-0.022888	-0.022888	-0.022888	-0.022888	-0.022888	-0.022888	-0.022888	-0.022888	-0.022888
102	B	2025	24.8619	C28H42O11	553.264	553.265	2.41584	Trihydroxy-phytatetraen-one-acetyl-O-glucose		Acyclic diterpenoid	E38M49-457; 21 cM; P02; 4.14								MSn Fragments	2	-0.080242	0.38273	-0.080242	-0.080242	-0.080242	-0.080242	1.20216	3.3933	-0.080242	0.202158	-0.080242	-0.080242	-0.080242	0.491665	1.6645	-0.080242	-0.080242	0.860053	-0.080242	-0.080242	1.59295	-0.080242	-0.080242	-0.080242	-0.080242	-0.080242	-0.080242	-0.080242	-0.080242
103	B	4279	30.7468		1007.45																0.486909	4.56031	2.16777	5.04118	1.58048	3.52724	-0.90355	-0.90355	-0.90355	-0.90355	1.31326	-0.90355	-0.90355	-0.90355	-0.90355	-0.90355	-0.90355	0.426156	-0.135724	-0.90355	-0.255023	-0.412564	-0.90355	-0.90355	-0.90355	0.37885	-0.528041	-0.90355	-0.90355
104	B	4899	32.2265		1169.5																-0.042588	0.239812	-0.042588	1.75919	-0.042588	3.40974	-0.042588	-0.042588	-0.042588	-0.042588	-0.042588	-0.042588	-0.042588	-0.042588	-0.042588	-0.042588	-0.042588	-0.042588	-0.042588	-0.042588	-0.042588	-0.042588	-0.042588	-0.042588	-0.042588	-0.042588	-0.042588	-0.042588	-0.042588
105	B	6127	37.6592		1359.65																-0.034315	-0.034315	0.341195	2.88551	-0.034315	1.13127	-0.034315	-0.034315	-0.034315	-0.034315	-0.034315	-0.034315	-0.034315	-0.034315	-0.034315	-0.034315	-0.034315	-0.034315	-0.034315	-0.034315	-0.034315	-0.034315	-0.034315	-0.034315	-0.034315	-0.034315	-0.034315	-0.034315	-0.034315
106	B	693	18.9235		531.282																-0.180437	5.18848	0.564306	0.632478	-0.180437	-0.180437	1.06954	2.157	-0.180437	0.31055	1.54085	2.3783	-0.180437	1.05305	-0.180437	-0.180437	0.133672	0.540847	-0.180437	0.443	2.07772	-0.180437	-0.180437	-0.180437	-0.180437	-0.180437	-0.180437	-0.180437	-0.180437
107	B	1471	23.0213		856.889																-0.058455	3.38314	1.37595	0.124409	-0.058455	0.191523	-0.058455	2.23194	-0.058455	-0.058455	-0.058455	-0.058455	-0.058455	-0.058455	-0.058455	-0.058455	-0.058455	-0.058455	-0.058455	-0.058455	-0.058455	-0.058455	-0.058455	-0.058455	-0.058455	-0.058455	-0.058455	-0.058455	-0.058455
108	B	3050	28.0215		805.344																1.71602	3.82245	2.07357	1.81194	-0.396457	2.43849	1.22698	2.44394	-0.396457	0.037946	-0.396457	0.22698	-0.396457	0.252071	-0.396457	-0.396457	2.27061	2.01614	-0.396457	0.37137	-0.320508	-0.396457	-0.396457	-0.396457	-0.396457	-0.396457	-0.396457	-0.396457	-0.396457
109	B	1280	22.2814		938.426																0.529481	3.16921	2.05304	1.11444	-0.06842	-0.06842	0.988913	0.629017	-0.06842	-0.06842	-0.06842	-0.06842	-0.06842	-0.06842	-0.06842	-0.06842	-0.06842	-0.06842	-0.06842	-0.06842	-0.06842	-0.06842	-0.06842	-0.06842	-0.06842	-0.06842	-0.06842	-0.06842	-0.06842
110	B	4374	30.9988		832.379																3.30953	5.2777	3.82949	2.74422	-0.128477	-0.128477	-0.128477	-0.128477	-0.128477	-0.128477	-0.128477	-0.128477	-0.128477	-0.128477	-0.128477	-0.128477	-0.128477	-0.128477	-0.128477	-0.128477	-0.128477	-0.128477	-0.128477	-0.128477	-0.128477	-0.128477	-0.128477	-0.128477	-0.128477
111	B	1259	22.1188		836.894																2.4155	3.58467	3.10285	2.44897	0.002715	0.353212	1.31014	0.17264	-0.10976	-0.10976	-0.10976	-0.10976	-0.10976	-0.10976	-0.10976	-0.10976	-0.10976	-0.10976	-0.10976	-0.10976	-0.10976	-0.10976	-0.10976	-0.10976	-0.10976	-0.10976	-0.10976	-0.10976	-0.10976
112	B	2055	25.096		850.389																2.8252	4.0734	3.5652	2.58925	-0.120162	0.129816	0.577275	0.129816	-0.120162	-0.120162	-0.120162	-0.120162	-0.120162	-0.120162	-0.120162	-0.120162	-0.120162	-0.120162	-0.120162	-0.120162	-0.120162	-0.120162	-0.120162	-0.120162	-0.120162	-0.120162	-0.120162	-0.120162	-0.120162
113	B	4792	32.046		1391.64																2.01838	3.44696	1.84505	0.563474	0.814018	0.588137	-0.085053	0.771583	-0.085053	-0.085053	-0.085053	-0.085053	-0.085053	-0.085053	-0.085053	-0.085053	-0.085053	0.290456	-0.085053	-0.085053	-0.085053	-0.085053	-0.085053	-0.085053	-0.085053	-0.085053	-0.046579	-0.085053	-0.085053
114	B	1508	23.1839		909.418																1.90494	3.90494	2.7777	2.49613	1.68254	2.24548	-0.152397	2.33859	-0.152397	-0.152397	0.520793	-0.152397	-0.152397	-0.152397	-0.152397	-0.152397	-0.152397	-0.152397	-0.152397	-0.152397	0.568887	-0.152397	-0.152397	-0.152397	-0.152397	-0.152397	-0.152397	-0.152397	-0.152397
115	B	5891	35.2592		1375.64	1375.64	1.80934	Capsicoside		saponin											1.0117	3.17761	1.47113	1.13271	1.71214	1.72319	-0.100776	1.60863	-0.100776	-0.100776	0.082088	-0.100776	-0.100776	-0.100776	-0.100776	-0.100776	-0.100776	0.274733	-0.100776	-0.100776	-0.100776	-0.100776	-0.100776	-0.100776	-0.100776	-0.100776	-0.100776	-0.100776	-0.100776
116	B	958	20.5479		1013.48																1.12413	3.33744	3.34766	4.45081	0.47432	2.73008	-0.174207	-0.174207	-0.174207	-0.174207	-0.174207	1.80616	-0.174207	-0.174207	-0.174207	-0.174207	-0.174207	-0.174207	-0.174207	-0.174207	-0.174207	-0.174207	-0.174207	-0.174207	-0.174207	-0.174207	-0.174207	-0.174207	-0.174207
117	B	5274	33.1826		1183.51																0.631088	4.10436	2.59232	4.80707	1.64198	5.17635	-0.203853	0.23055	-0.203853	-0.203853	-0.203853	-0.203853	-0.203853	-0.203853	-0.203853	-0.203853	-0.203853	-0.203853	-0.203853	-0.203853	-0.203853	-0.203853	-0.203853	-0.203853	-0.203853	-0.203853	-0.203853	-0.203853	-0.203853
118	B	726	19.1952		1055.45																0.314743	5.35508	3.09124	3.68656	0.260295	2.22519	1.18921	2.2603	-0.230691	-0.230691	-0.230691	1.39274	-0.230691	-0.230691	-0.230691	-0.230691	-0.230691	-0.230691	-0.230691	-0.230691	-0.230691	-0.230691	-0.230691	-0.230691	-0.230691	-0.230691	1.06765	-0.230691	-0.230691
119	B	444	15.6031		1073.46																0.153615	2.70152	2.12191	3.69883	0.915455	2.69075	1.19991	3.1808	-0.160494	-0.160494	-0.160494	0.933833	-0.160494	-0.160494	-0.160494	-0.160494	-0.160494	-0.160494	-0.160494	-0.160494	-0.160494	-0.160494	-0.160494	-0.160494	-0.160494	-0.160494	-0.160494	-0.160494	-0.160494
120	B	577	17.5152		1057.47																0.964128	3.36425	2.40854	3.2824	-0.130199	2.48053	0.518328	2.59108	-0.130199	-0.130199	0.275057	-0.130199	-0.130199	-0.130199	-0.130199	-0.130199	-0.130199	-0.130199	-0.130199	-0.130199	-0.130199	-0.130199	-0.130199	-0.130199	-0.130199	-0.130199	-0.130199	-0.130199	-0.130199
121	B	1071	21.2877		1039.46																1.03513	3.65727	2.59082	3.31114	-0.130461	2.15194	-0.130461	2.07794	-0.130461	-0.130461	-0.130461	0.332511	-0.130461	-0.130461	-0.130461	-0.130461	-0.130461	-0.130461	-0.130461	-0.130461	-0.130461	-0.130461	-0.130461	-0.130461	-0.130461	-0.130461	-0.130461	-0.130461	-0.130461
122	B	6082	36.8103		1359.65																1.38345	2.65055	3.11919	3.46659	0.910195	3.71997	0.566894	1.97654	-0.289743	0.786206	-0.289743	-0.289743	-0.289743	-0.289743	-0.289743	-0.289743	-0.289743	-0.289743	-0.289743	-0.289743	-0.289743	-0.289743	-0.289743	-0.289743	-0.289743	-0.289743	-0.289743	-0.289743	-0.289743
123	B	5996	35.9257		873.919																-0.094803	1.71811	2.06207	3.10514	-0.094803	2.75644	0.64994	1.46393	-0.094803	-0.094803	-0.094803	-0.094803	-0.094803	-0.094803	-0.094803	-0.094803	-0.094803	-0.094803	-0.094803	-0.094803	-0.094803	-0.094803	-0.094803	-0.094803	-0.094803	-0.094803	-0.094803	-0.094803	-0.094803
124	B	1012	21.0358		925.392																3.04127	4.38544	3.40103	2.97845	0.530308	2.11527	3.54823	3.60804	-0.389522	-0.389522	-0.389522	-0.241423	-0.389522	-0.389522	-0.389522	-0.389522	-0.389522	-0.389522	-0.389522	-0.389522	-0.389522	-0.389522	-0.389522	-0.389522	-0.277047	0.488488	0.355221	1.3783	0.208379
125	B	1632	23.5628		857.371																2.89625	4.35299	4.11743	3.49385	0.804549	2.22409	3.42807	3.35607	-0.307926	-0.307926	0.436817	0.237509	-0.307926	-0.307926	-0.307926	-0.307926	-0.307926	0.03721	-0.307926	-0.307926	-0.307926	-0.307926	-0.307926	-0.307926	-0.307926	-0.307926	0.067584	-0.307926	-0.307926
126	B	3179	28.2913		831.39																1.16433	3.68045	2.42607	-0.165379	2.91057	2.94258	2.77492	3.48004	-0.165379	-0.165379	-0.165379	-0.165379	0.483149	0.14873	-0.165379	-0.165379	-0.165379	-0.165379	-0.165379	-0.165379	-0.165379	-0.165379	-0.165379	-0.165379	-0.165379	-0.165379	-0.165379	-0.165379	-0.165379
127	B	4463	31.1971		904.416																2.33837	4.02391	3.0485	1.84361	0.161785	2.65364	1.81523	3.28418	-0.213724	0.746748	-0.213724	-0.213724	0.33171	0.805642	0.531019	0.642912	-0.213724	1.31829	-0.213724	-0.213724	-0.213724	0.434803	-0.213724	-0.213724	-0.213724	-0.213724	-0.213724	-0.213724	-0.213724
128	B	1241	21.9383		1055.45																2.20739	3.57359	2.69489	4.28673	-0.219777	3.91507	3.09825	5.43263	-0.219777	-0.219777	-0.219777	1.60419	-0.219777	-0.219777	-0.219777	-0.219777	-0.219777	-0.219777	-0.219777	-0.219777	-0.219777	-0.219777	-0.219777	-0.219777	-0.219777	-0.219777	-0.219777	-0.219777	-0.219777
129	B	3515	28.9597		523.29																3.18734	5.02855	3.44858	2.85913	-0.257849	4.28925	3.23314	4.92609	-0.257849	-0.257849	-0.257849	1.43959	-0.257849	-0.257849	-0.257849	-0.257849	-0.257849	-0.257849	-0.257849	-0.257849	-0.257849	-0.257849	-0.257849	-0.257849	-0.257849	-0.257849	-0.257849	-0.257849	-0.257849
130	B	2134	25.4034		922.427																1.84181	3.25441	2.62671	2.54524	-0.045718	2.1946	2.27621	2.46524	-0.158193	0.514997	-0.158193	-0.158193	-0.158193	-0.158193	-0.158193	-0.158193	0.27621	-0.158193	0.155916	-0.158193	-0.158193	-0.158193	-0.158193	-0.158193	-0.158193	-0.158193	-0.158193	-0.158193	-0.158193
131	B	6014	36.2867		888.425																2.68055	4.72056	4.62011	5.20659	2.20735	5.64335	3.99809	4.93608	-0.471936	-0.471936	-0.471936	-0.471936	-0.471936	-0.471936	-0.471936	-0.471936	-0.471936	-0.471936	-0.471936	-0.471936	-0.471936	-0.471936	-0.471936	-0.471936	-0.471936	-0.471936	-0.471936	-0.471936	-0.471936
132	B	2627	26.7938		913.924																1.37059	2.46746	2.93763	3.17413	0.546443	3.40687	2.89648	3.5226	-0.174841	0.370594	-0.174841	-0.174841	-0.174841	-0.174841	0.288131	-0.174841	-0.174841	-0.174841	-0.174841	-0.174841	-0.174841	-0.174841	-0.174841	-0.174841	-0.174841	-0.174841	-0.174841	-0.174841	-0.174841
133	B	5619	34.1941		896.423																3.57411	6.25538	4.52709	4.00531	3.85083	5.03558	4.16157	5.5691	-0.388866	-0.388866	-0.388866	1.11593	-0.138888	-0.388866	1.01639	-0.388866	-0.388866	3.38182	3.14315	-0.388866	-0.388866	-0.388866	-0.388866	-0.388866	-0.388866	-0.388866	-0.388866	-0.388866	-0.388866
134	B	2558	26.6312		840.395																3.73438	5.03504	4.41245	3.73438	2.46993	3.07356	2.46993	2.65976	-0.320611	-0.320611	1.09929	0.251295	0.791863	-0.282137	0.142361	-0.320611	-0.320611	-0.320611	-0.320611	-0.320611	-0.320611	-0.320611	-0.320611	-0.320611	-0.320611	-0.320611	-0.320611	-0.320611	-0.320611
135	B	5545	33.9402		1375.64	1375.64	3.33809	Capsicoside	C62H104O33 = Furostane-3,22,26-triol; (3Î²,5Î±,22Î¾,25R)-form, 3-O-[Î²-D-Glucopyranosyl-(1->4)-Î²-D-glucopyranosyl-(1->2)-[Î²-D-xylopyranosyl-(1->3)]-Î²-D-glucopyranosyl-(1->4)-Î²-D-galactopyranoside], 26-O-Î²-D-glucopyranoside	saponin											1.82379	3.37633	2.40232	2.44672	2.38287	2.92588	1.60619	2.81414	-0.19558	-0.083105	-0.157105	-0.19558	-0.19558	-0.19558	0.021232	-0.19558	-0.19558	1.02123	0.054399	-0.19558	-0.19558	-0.19558	-0.19558	-0.19558	-0.19558	-0.19558	-0.19558	-0.19558	-0.19558
136	B	5815	35.1144		867.421																2.40413	3.7831	3.37716	3.37716	2.56147	3.89506	3.04537	3.74141	-0.311231	0.836868	-0.311231	0.479316	-0.311231	-0.311231	-0.311231	-0.311231	-0.311231	1.01848	-0.311231	-0.311231	-0.311231	-0.311231	-0.311231	-0.311231	-0.311231	-0.311231	-0.311231	-0.311231	-0.311231
137	B	2539	26.649		891.411																1.72471	4.02617	2.70424	2.0179	3.09066	3.70424	3.73735	4.33651	-0.215588	-0.215588	-0.215588	-0.215588	-0.215588	-0.215588	-0.215588	-0.215588	-0.215588	-0.215588	-0.215588	-0.215588	-0.215588	-0.215588	-0.215588	-0.215588	-0.215588	-0.215588	-0.215588	-0.215588	-0.215588
138	B	2904	27.5872		912.921																1.17805	3.71148	2.48471	1.50301	2.06763	3.28415	3.38956	4.22291	-0.182351	-0.182351	-0.182351	-0.182351	-0.182351	0.222906	-0.182351	-0.182351	-0.182351	-0.182351	-0.182351	-0.182351	-0.182351	-0.182351	-0.182351	-0.182351	-0.182351	-0.182351	-0.182351	-0.182351	-0.182351
139	B	1660	23.7432		929.413																2.40512	4.31411	3.34399	2.74582	2.65867	2.98798	3.68745	3.70802	-0.224633	-0.224633	-0.224633	-0.224633	-0.224633	-0.224633	-0.224633	-0.224633	-0.224633	-0.224633	-0.224633	-0.224633	-0.224633	-0.224633	-0.224633	-0.224633	-0.224633	-0.224633	-0.224633	-0.224633	-0.224633
140	B	4191	30.6199		823.394																2.34123	3.97721	2.86862	2.06595	2.80619	3.33444	1.95525	3.10238	-0.184027	-0.184027	-0.184027	-0.184027	-0.184027	-0.184027	-0.184027	-0.184027	-0.184027	-0.184027	-0.184027	-0.184027	-0.184027	-0.184027	-0.184027	-0.184027	-0.184027	-0.184027	-0.184027	-0.184027	-0.184027
141	B	4750	31.8477		896.424																3.09218	3.78543	4.36774	4.75835	2.82464	6.07724	4.88894	5.76693	-0.50894	2.02307	1.59449	1.42116	1.25889	-0.50894	1.00953	-0.50894	0.724551	1.79731	-0.13343	-0.50894	-0.50894	-0.50894	-0.50894	-0.50894	-0.50894	-0.50894	-0.50894	-0.50894	-0.50894
142	B	5916	35.529		888.425						P11M48-517; 91.567 cM; P09; 4.6										5.22128	6.42314	6.03036	6.2372	5.05698	6.77749	5.75805	6.51785	0.384013	2.13478	-0.316427	2.46821	-0.701717	0.207135	0.005501	-1.10697	1.12652	1.52278	-0.824574	1.76572	-1.10697	-0.433784	-1.10697	-1.10697	-1.10697	-1.10697	-1.10697	-1.10697	-1.10697
143	B	5212	33.0933		875.418						P11M48-517; 93.567 cM; P09; 4.7										3.60036	5.1481	4.37484	3.7974	4.3132	4.61553	4.18767	4.92464	-0.454626	0.505846	1.74531	1.18141	0.505846	1.23074	-0.237814	0.811655	-0.271761	0.811655	-0.454626	-0.454626	-0.454626	0.762185	-0.454626	-0.454626	-0.454626	-0.454626	-0.454626	-0.454626	-0.454626
144	B	5404	33.5257		896.424						P11M48-517; 94.567 cM; P09; 3.69										5.77107	7.33455	6.25019	5.95606	6.00514	6.85839	6.10201	7.03148	-0.125372	0.785818	1.07533	0.480964	-0.333481	-0.982008	0.874628	-0.463541	-0.982008	1.48096	-0.982008	1.10316	-0.982008	0.217929	-0.982008	-0.982008	-0.982008	-0.982008	-0.982008	-0.982008	-0.982008
145	B	5651	34.446		1375.64	1375.64	2.36181	Capsicoside		saponin	P11M48-517; 94.567 cM; P09; 3.72										3.49449	4.22642	3.23739	3.18452	3.43617	4.21397	3.11186	4.09084	-0.597552	1.67681	0.987411	0.050975	-0.13458	0.237389	1.06336	0.000349	-0.597552	1.93446	-0.597552	0.075638	-0.597552	-0.449453	-0.597552	-0.597552	-0.597552	-0.597552	-0.597552	-0.597552	-0.597552
146	B	3415	28.688		891.385						P11M48-517; 91.567 cM; P09; 5.64										4.26814	5.71426	4.48586	4.07622	0.611031	4.92022	4.39786	5.34998	2.05743	3.38632	-0.282054	2.56676	0.985879	2.72162	3.16933	-0.687311	-0.687311	4.55238	1.46956	2.57897	1.27316	-0.687311	-0.687311	-0.687311	-0.687311	-0.687311	-0.687311	-0.687311	-0.687311
147	B	3004	27.8589		831.392						P11M48-517; 92.567 cM; P09; 6.48										3.87393	5.31931	4.57237	3.43508	4.72096	4.83452	4.65714	5.03634	-0.622252	1.32817	-0.622252	0.190663	1.90976	2.36797	2.31295	1.37775	-0.622252	0.416223	-0.622252	-0.622252	1.05094	1.66015	-0.622252	-0.622252	-0.622252	-0.622252	-0.622252	-0.622252	-0.622252
148	B	1050	21.1627		844.392						P11M48-517; 92.567 cM; P09; 6.76										3.78594	4.95248	4.75348	4.56058	3.90893	3.7238	4.52155	4.12065	-0.742702	1.13531	1.49079	3.86802	2.03084	0.507277	1.86802	1.49079	-0.742702	1.45724	-0.742702	1.66256	1.59474	0.617701	-0.742702	-0.742702	-0.742702	-0.742702	0.025125	-0.630227	-0.742702
149	B	1192	21.8114		865.385						P11M48-517; 94.567 cM; P09; 6.54										3.55643	5.30955	5.10919	4.84628	3.4637	3.22251	4.85252	4.23689	-0.681973	1.01847	0.984784	3.01569	1.91496	0.902989	1.77089	0.973378	0.040493	1.56595	-0.171011	1.6826	1.5118	0.104623	-0.794448	-0.794448	-0.794448	-0.794448	-0.718499	-0.794448	-0.794448
150	B	1843	24.4117		937.46																3.0517	5.47734	3.95371	4.78896	4.55759	5.31994	0.964479	3.89327	-0.401012	0.956283	3.40031	5.0299	1.60162	2.55216	1.82514	1.99481	0.795576	1.52332	0.772419	0.063198	-2.28959	2.07649	0.093412	-2.28959	-0.150317	-0.604227	1.36514	-1.71768	-2.28959
151	B	2123	25.2765		1023.46						P11M48-517; 99.538 cM; P09; 6.57										4.68512	6.2413	5.93297	5.97472	5.59196	5.90853	2.23959	4.24705	0.270028	0.886133	3.22454	4.23688	2.92956	2.88347	2.41108	2.3835	1.38876	2.18017	1.52871	-0.005435	0.029613	2.77176	-0.449672	-1.31168	-0.936172	-1.19921	1.09725	-3.31168	-3.31168
152	B	1391	22.7139		1039.45						P11M48-517; 92.567 cM; P09; 4.72										3.10241	6.68849	5.36378	5.17661	2.78715	3.44134	2.17534	3.53537	-0.616851	-0.76495	1.78715	2.27352	0.858487	2.48092	-0.141513	0.329377	1.17534	0.195522	0.215421	-0.76495	-0.76495	-0.652475	0.533391	-0.76495	-0.76495	-0.76495	1.84578	-0.76495	-0.76495
153	B	2266	25.7287		1023.46						P11M48-517; 93.567 cM; P09; 5.3										2.79274	5.38618	4.37162	4.57277	3.89809	4.72848	1.04602	3.44647	-0.627166	-0.627166	1.98993	3.05517	1.20778	1.43951	1.17461	1.07027	0.353206	0.996271	-0.081731	-0.627166	-0.627166	1.1968	-0.627166	-0.627166	-0.627166	-0.627166	-0.003729	-0.627166	-0.627166
154	B	3627	29.1759		921.447						P11M48-517; 93.567 cM; P09; 3.69										1.65691	5.92177	3.60085	6.71127	3.81312	5.55211	-0.077895	3.7202	-0.934532	-0.121617	3.34386	4.10513	-0.934532	1.89494	-0.934532	-0.213248	-0.934532	1.01589	1.1689	-0.934532	-0.934532	0.556455	-0.934532	-0.934532	-0.934532	-0.934532	0.470725	-0.559022	-0.934532
155	B	3950	30.0606		1007.46						P11M48-517; 96.567 cM; P09; 5.95										4.00349	7.55025	5.79328	7.65074	5.37732	7.19388	1.19549	2.96261	-0.506069	1.57882	4.21607	4.50888	1.0395	1.6228	1.28664	1.57538	0.140698	2.54405	2.92932	-0.240609	-1.92597	2.77746	-1.92597	-1.92597	-1.74311	-1.92597	1.05933	-1.77787	-1.92597
156	B	1124	21.5416		955.468																3.82516	5.3835	4.47222	5.60536	2.6001	4.26774	1.80499	3.98346	-1.45724	-0.496764	3.50824	2.90317	-0.516942	0.019812	0.166201	0.73419	-1.34476	0.55248	-0.712493	-0.43787	-1.1121	-0.223745	-0.309137	2.04412	-1.45724	-1.45724	0.127727	-1.02283	-1.45724
157	B	1325	22.4619		1041.47																4.81438	6.99613	6.29866	7.16664	3.41372	4.67813	2.60872	4.77636	-1.63303	-0.502637	3.17153	2.48843	0.808564	0.757425	1.003	1.18542	0.003003	1.29706	0.337421	-0.69274	-1.03513	0.696671	0.673212	1.43364	-1.14205	-1.63303	0.157513	-1.63303	-1.63303
158	B	763	19.3935		971.464																2.48829	3.87677	3.69399	5.56132	1.97914	4.04223	1.99156	3.75479	-1.44739	-0.441809	2.11503	3.19602	-1.03235	-0.298745	-0.339676	0.558191	-1.61313	0.612845	-0.053475	-0.154837	-0.173215	-0.487073	-0.697066	0.088277	-0.600636	0.130097	1.15425	0.11503	-1.03235
159	B	906	20.3138		1057.46																3.64545	5.34312	5.66727	5.96896	3.01993	4.4717	2.87007	4.54491	-0.688024	-0.555212	1.78354	3.15424	0.515849	0.248783	0.458817	0.920786	-0.719275	1.20645	0.883134	0.065336	-0.103061	0.110471	-0.089386	-0.578902	-0.013176	-0.559918	0.824745	-0.289829	-1.0826
160	B	1286	22.2993		1039.46																-0.052776	-0.052776	-0.052776	-0.052776	2.26915	3.4102	1.02317	-0.052776	-0.052776	-0.052776	-0.052776	-0.052776	-0.052776	-0.052776	-0.052776	-0.052776	-0.052776	-0.052776	-0.052776	-0.052776	-0.052776	-0.052776	-0.052776	-0.052776	-0.052776	-0.052776	-0.052776	-0.052776	-0.052776
161	B	1954	24.7726		1039.43																-0.30603	1.98436	0.265876	-0.30603	-0.30603	3.31424	1.35488	3.97035	-0.30603	-0.30603	-0.30603	-0.30603	-0.30603	-0.30603	-0.30603	-0.30603	-0.30603	-0.30603	-0.30603	-0.30603	-0.30603	-0.230081	0.461796	-0.30603	-0.30603	-0.30603	-0.30603	-0.30603	-0.30603
162	B	992	20.8375		1039.45																2.0573	4.02011	-0.116952	-0.116952	-0.116952	3.95437	-0.116952	4.26978	-0.116952	-0.116952	-0.116952	-0.116952	-0.116952	-0.116952	-0.116952	-0.116952	-0.116952	0.317451	-0.116952	-0.116952	-0.116952	-0.116952	-0.116952	-0.116952	-0.116952	-0.116952	-0.116952	-0.116952	-0.116952
163	B	3728	29.4655		1199.51																-0.065771	1.82281	-0.065771	1.20051	-0.065771	3.08672	-0.065771	1.8947	-0.065771	-0.065771	-0.065771	-0.065771	-0.065771	-0.065771	-0.065771	-0.065771	-0.065771	-0.065771	-0.065771	-0.065771	-0.065771	-0.065771	-0.065771	-0.065771	-0.065771	-0.065771	-0.065771	-0.065771	-0.065771
164	B	2343	25.9985		571.275																-0.18529	1.94511	-0.18529	0.386616	1.59394	2.73454	2.27768	3.74481	-0.18529	-0.18529	-0.18529	2.36014	-0.18529	-0.18529	0.909037	-0.18529	-0.18529	1.55945	1.12882	1.82442	1.39967	-0.18529	-0.18529	-0.18529	-0.18529	-0.18529	-0.18529	-0.18529	-0.18529
165	B	1746	24.013		1023.46						P11M48-517; 98.567 cM; P09; 5.48										0.084095	2.78874	2.36903	3.65376	5.42687	7.90742	3.79852	6.48875	-0.02986	0.960224	-0.971757	3.46331	2.07033	1.87307	2.04241	1.95524	1.37277	2.3117	1.3117	0.561675	-0.412331	0.909598	4.52851	-1.01023	-0.412331	-1.01023	-0.288948	-1.01023	-1.01023
166	B	1792	24.3026		951.437						P11M48-517; 93.567 cM; P09; 4.79										-0.873659	1.56074	-0.410687	0.471477	5.65202	6.63521	3.50747	7.12649	-0.873659	1.47148	-0.873659	3.78879	0.546245	1.30059	2.83277	2.93091	2.45605	1.44045	1.47148	1.11656	0.631133	1.67178	3.95992	-0.873659	-0.873659	-0.873659	-0.761184	-0.083112	-0.873659
167	B	2074	25.1872		1037.44						P11M48-517; 98.567 cM; P09; 5.75										-0.999011	1.2178	0.166575	1.80834	6.62759	7.67571	4.37085	8.1856	-0.999011	1.61172	-0.999011	3.27938	1.71635	1.94635	3.88032	3.4885	2.78306	2.01554	1.61808	0.73405	-0.079181	2.57617	4.32778	-0.999011	-0.09994	-0.999011	-0.716611	-0.999011	0.250968
168	B	1677	23.8147		1037.44																-0.318932	1.40235	0.947349	2.56965	4.00495	6.24228	3.21645	6.58405	-0.318932	-0.318932	-0.318932	2.37248	-0.318932	-0.136067	1.69078	0.963469	0.144041	-0.068953	0.172055	-0.318932	-0.318932	0.425811	1.64154	-0.318932	-0.318932	-0.318932	-0.318932	-0.318932	-0.318932
169	B	2025	24.9531		1037.44																0.998147	3.80772	2.29188	1.80771	2.88944	5.54512	3.37188	6.39157	-0.331559	-0.331559	-0.331559	2.15943	0.966782	1.44767	1.43627	-0.331559	-0.331559	0.213875	-0.331559	-0.331559	-0.331559	0.648812	2.62389	-0.331559	-0.331559	-0.331559	-0.331559	-0.331559	-0.331559
170	B	1488	23.0927		937.446																-0.407849	2.06218	0.190053	1.72255	3.7793	6.19367	2.15748	5.10892	-0.407849	1.89049	0.874551	3.6211	-0.407849	1.01205	-0.407849	-0.407849	-0.191037	1.15088	-0.407849	0.055123	-0.407849	-0.407849	3.4781	-0.407849	-0.407849	-0.407849	-0.407849	-0.407849	-0.407849
171	B	1587	23.4358		938.445																-0.194283	1.93611	0.683726	1.57354	2.90915	5.26603	-0.194283	4.24732	-0.194283	-0.194283	-0.194283	2.75108	-0.194283	-0.194283	-0.194283	-0.011419	-0.194283	-0.194283	-0.194283	-0.194283	-0.194283	-0.194283	2.56781	-0.194283	-0.194283	-0.194283	-0.194283	-0.194283	-0.194283
172	B	810	19.7724		1071.44																-0.39005	2.79281	1.56037	1.6859	-0.207186	3.82256	3.81412	6.58009	-0.39005	-0.39005	-0.39005	1.94739	-0.39005	-0.39005	-0.39005	-0.39005	-0.39005	-0.39005	-0.39005	-0.39005	-0.39005	-0.39005	0.550244	-0.39005	-0.39005	-0.39005	0.233387	-0.241951	-0.39005
173	B	653	18.5803		985.447																-0.097682	0.921683	-0.097682	-0.097682	-0.097682	2.29278	2.12749	4.89008	-0.097682	-0.097682	-0.097682	1.97827	-0.097682	-0.097682	-0.097682	-0.097682	-0.097682	-0.097682	-0.097682	-0.097682	-0.097682	-0.097682	-0.097682	-0.097682	-0.097682	-0.097682	-0.097682	-0.097682	-0.097682
174	B	1300	22.4262		855.887																-0.065778	1.87452	-0.065778	-0.065778	-0.065778	1.1842	2.14262	3.08671	-0.065778	-0.065778	-0.065778	-0.065778	-0.065778	-0.065778	-0.065778	-0.065778	-0.065778	-0.065778	-0.065778	-0.065778	-0.065778	-0.065778	-0.065778	-0.065778	-0.065778	-0.065778	-0.065778	-0.065778	-0.065778
175	B	724	19.1952		967.433																-0.051929	-0.051929	-0.051929	-0.051929	-0.051929	2.82077	-0.051929	3.82608	-0.051929	-0.051929	-0.051929	-0.051929	-0.051929	-0.051929	-0.051929	-0.051929	-0.051929	-0.051929	-0.051929	-0.051929	-0.051929	-0.051929	-0.051929	-0.051929	-0.051929	-0.051929	-0.051929	-0.051929	-0.051929
176	B	1083	21.4147		1199.49																-0.062178	-0.062178	-0.062178	-0.062178	-0.062178	2.67088	1.10341	3.46308	-0.062178	-0.062178	-0.062178	-0.062178	-0.062178	-0.062178	-0.062178	-0.062178	-0.062178	-0.062178	-0.062178	-0.062178	-0.062178	-0.062178	-0.062178	-0.062178	-0.062178	-0.062178	-0.062178	-0.062178	-0.062178
177	B	2196	25.5125		993.445																-0.17767	0.285302	-0.17767	-0.17767	3.30984	4.98356	1.6463	5.83688	-0.17767	-0.17767	-0.17767	1.71091	-0.17767	-0.17767	1.10473	0.394237	-0.17767	0.136439	-0.17767	-0.17767	-0.17767	-0.17767	-0.17767	-0.17767	-0.17767	-0.17767	-0.17767	-0.17767	-0.17767
178	B	2380	26.179		928.413																-0.071873	-0.071873	-0.071873	-0.071873	-0.033398	1.95708	2.83242	4.29988	-0.071873	-0.071873	-0.071873	-0.071873	-0.071873	-0.071873	-0.071873	-0.071873	-0.071873	-0.071873	-0.071873	-0.071873	-0.071873	-0.071873	-0.071873	-0.071873	-0.071873	-0.071873	-0.071873	-0.071873	-0.071873
179	B	2817	27.4425		911.391																-0.112007	-0.112007	-0.112007	-0.112007	-0.112007	3.90976	3.2021	4.65152	-0.112007	-0.112007	-0.112007	-0.112007	-0.112007	-0.112007	1.85845	-0.112007	-0.112007	-0.112007	-0.112007	-0.112007	0.37898	-0.112007	-0.112007	-0.112007	-0.112007	-0.112007	-0.112007	-0.112007	-0.112007
180	B	2293	25.818		855.887																-0.251518	-0.251518	-0.251518	-0.251518	4.02687	4.83135	4.92381	5.91189	-0.251518	0.153738	-0.251518	0.062591	-0.034707	-0.251518	2.7239	1.63706	-0.251518	-0.251518	-0.251518	0.397009	-0.251518	0.211454	-0.251518	-0.251518	-0.251518	-0.251518	-0.251518	-0.251518	-0.251518
181	B	2682	27.0815		919.397																-0.17321	-0.17321	-0.17321	-0.17321	3.10115	3.90505	3.29682	5.3143	-0.17321	0.974889	0.957187	-0.17321	-0.17321	-0.17321	-0.17321	-0.17321	-0.17321	0.787262	-0.17321	0.807162	-0.17321	-0.17321	-0.17321	-0.17321	-0.17321	-0.17321	-0.17321	-0.17321	-0.17321
182	B	1902	24.61		855.371																-0.127005	-0.127005	-0.127005	-0.127005	1.70794	3.77468	4.12297	4.64225	-0.127005	-0.127005	-0.127005	-0.127005	-0.127005	-0.127005	0.707936	-0.127005	-0.127005	-0.127005	-0.127005	-0.127005	-0.127005	-0.127005	-0.127005	-0.127005	-0.127005	-0.127005	-0.127005	-0.127005	-0.127005
183	B	2469	26.5221		898.403																-0.114527	-0.114527	-0.114527	-0.114527	2.81045	3.69283	2.98436	4.94281	-0.114527	-0.114527	-0.114527	-0.114527	-0.114527	-0.114527	-0.114527	-0.114527	-0.114527	-0.114527	-0.114527	-0.114527	-0.114527	-0.114527	-0.114527	-0.114527	-0.114527	-0.114527	-0.114527	-0.114527	-0.114527
184	B	3086	28.0394		890.406																-0.095062	-0.095062	-0.095062	-0.095062	1.17122	2.9098	2.5903	4.90128	-0.095062	-0.095062	-0.095062	-0.095062	-0.095062	-0.095062	-0.095062	-0.095062	-0.095062	0.310194	-0.095062	-0.095062	-0.095062	-0.095062	-0.095062	-0.095062	-0.095062	-0.095062	-0.095062	-0.095062	-0.095062
185	C	243	2.71465		317.055						P17M32-222; 21.222 cM; P01; 3.65										-1.56973	-2.38483	1.07764	0.313356	-1.73847	-0.338536	-0.063739	0.794358	-0.322428	0.406304	-0.419749	-2.65541	-3.63537	0.686057	-1.35585	0.329375	1.56301	1.28439	0.344589	-0.64661	-0.273218	-0.372339	0.385003	-2.62546	0.439746	-0.629169	0.201526	0.078777	-0.521811
186	C	641	18.491		839.33																-0.261728	-0.261728	-0.149253	-0.261728	-0.261728	0.658102	1.70873	0.43571	-0.261728	-0.261728	-0.261728	-0.261728	0.903858	-0.261728	-0.261728	-0.261728	1.43571	-0.261728	-0.261728	-0.261728	-0.261728	1.48301	-0.261728	-0.261728	-0.261728	-0.261728	2.14353	0.43571	-0.261728
187	C	1246	21.9919		693.266																-1.00446	-1.00446	2.95852	0.125938	-1.00446	-1.00446	2.90243	2.39711	-1.00446	-0.856359	0.656454	1.66261	0.894613	-1.00446	-0.928509	-1.00446	2.46204	2.20815	3.00041	-1.00446	-1.00446	-1.00446	-1.00446	-1.00446	-1.00446	-1.00446	3.26385	-1.00446	-1.00446
188	C	846	19.9886		837.341																-0.918697	-0.918697	-0.918697	-0.320796	-0.918697	0.84913	0.626738	1.62004	0.193778	-0.918697	-0.918697	-0.918697	-0.083756	-0.918697	-0.455725	0.281241	1.16647	0.969882	-0.636297	-0.701885	-0.918697	0.883077	-0.918697	-0.918697	-0.918697	-0.918697	2.27273	1.80259	1.18473
189	C	1780	24.1042		821.332																-2.12407	-1.26743	1.26267	1.06308	-2.12407	1.17427	1.01962	2.24202	1.02403	-2.12407	1.19395	1.29947	1.07587	1.26639	2.57637	1.68328	1.01077	2.1218	0.561294	0.79576	3.16732	0.919142	-2.12407	-2.12407	-2.12407	-2.12407	1.89048	1.51197	0.603115
190	C	2495	26.5954		787.316																-2.68627	-2.68627	0.279208	0.571888	-2.68627	0.849116	1.6627	2.92606	-0.601097	-2.68627	0.011173	-2.68627	0.685483	-2.68627	1.42169	-1.0009	2.03354	2.40349	0.218025	-2.68627	-2.68627	1.42846	0.658872	-2.68627	-2.68627	-2.68627	3.63615	3.64925	2.63371
191	C	3032	27.9125		819.306																-2.33106	-2.33106	0.955344	0.459489	-2.33106	0.935223	0.918921	1.38133	-0.13112	-2.33106	0.772372	-2.04866	-2.14819	-2.33106	0.227674	-0.174189	0.152976	-0.854011	-1.11425	0.088846	-2.33106	-0.0893	-1.73316	-2.33106	-2.33106	-2.33106	2.62314	1.04445	0.145989
192	C	709	19.0325		839.331																-4.12925	-1.77646	2.07016	0.509919	-4.12925	2.82903	2.76949	2.62419	0.813581	-4.12925	0.827458	-4.12925	2.40023	-4.12925	0.608202	1.33018	2.74078	2.33018	1.15114	0.462195	-4.12925	2.79733	-4.12925	-4.12925	-4.12925	-4.12925	3.46462	2.64108	1.69747
193	C	2141	25.4034		805.325																-6.06731	-6.06731	2.691	2.58326	-6.06731	2.81979	2.61274	3.12358	2.15447	-6.06731	1.74196	-3.89306	1.70766	-6.06731	3.01527	1.08271	0.955957	3.33472	2.8476	1.66447	-6.06731	1.67306	-6.06731	-6.06731	-6.06731	-6.06731	3.49705	3.32048	2.81748
194	C	1817	24.3383		437.093						P17M39-318; 61.302 cM; P11; 22.5										0.145177	-2.92149	0.76387	0.967085	0.689232	0.781942	0.380806	-0.260582	-0.409848	1.90248	-2.92149	-2.92149	0.376847	2.00604	1.27206	0.826155	1.27844	2.06995	-2.27297	-2.92149	-2.92149	1.53794	-2.92149	-2.92149	0.905227	-2.92149	2.25815	0.852047	0.226604
195	C	324	11.6858		607.188																0.514794	0.151156	-0.066436	-0.601929	1.44981	0.445899	1.11216	0.829228	0.216958	1.65026	-0.055295	1.03086	0.020369	0.636582	-0.04424	1.23975	0.643436	0.430131	-0.907738	0.703697	-1.82973	0.683888	0.331728	-1.86821	-1.37722	-1.37722	1.55533	1.8412	0.893881
196	C	314	11.1979	C15H18O9	341.091	341.088	8.13867	Caffeic acid 3-glucoside		phenylpropanoid									database in house (MS & RT-based)	1	-0.031996	0.490425	0.163924	-0.006001	-0.623531	0.646076	0.702343	0.7565	0.044625	0.51756	0.462769	0.7565	-0.370412	0.032134	0.163924	0.596035	0.596035	1.15243	-1.28979	0.587523	0.163924	1.18664	-1.6039	-0.813356	-0.980466	-0.906465	2.49726	0.570348	-0.198646
197	C	319	11.4875	C15H18O8	325.095	325.093	6.74576	Coumaric acid hexose III		phenylpropanoid									database in house (MS & RT-based)	1	-1.09166	0.476623	0.109252	-0.267817	-0.848103	-0.177052	-0.876392	-0.580408	0.272751	1.39909	1.19672	2.27275	0.144876	0.526092	0.123608	0.012291	1.38128	1.58693	-0.099975	0.746167	-0.075172	1.23689	-2.32515	-2.04275	-1.10834	-0.820358	1.73686	-0.034758	-0.806683
198	C	294	8.92482		329.09						E32M49-267; 47.377 cM; P02; 5.02										-1.23393	0.267053	0.163285	1.33809	-0.104648	1.60976	-0.37595	0.85656	0.040863	-0.581855	-0.486698	-2.04129	-1.09877	0.15347	-0.640407	0.886491	-0.912004	0.584422	0.58807	-0.221107	0.736791	-0.463858	1.01671	-0.533492	-0.313366	0.558626	1.66262	1.15839	0.28963
199	C	346	13.0029	C17H22O10	385.117	385.114	7.16671	trans-p-Sinapoyl beta-D-glucopyranoside		Phenylpropanoid									database in house (MS & RT-based)	1	-0.728115	-0.728115	0.895322	1.50538	-0.445714	-0.728115	0.869787	1.60933	-0.293712	-0.237128	-0.728115	-0.728115	-0.728115	0.402282	-0.728115	0.329219	3.86333	1.40228	1.38436	-0.728115	0.521864	-0.728115	-0.728115	0.617021	-0.728115	-0.728115	0.969323	2.92662	2.09034
200	C	X-1	12.7688	C16H20O9	355.106	355.103	6.83463	Ferulic acid-hexose II		phenylpropanoid	Epms_561-11_Q1; 23.678 cM; P11;					13.42	355.10 [M-H]-; 193.05 [M-H]-162.05; 175.04 [M-H]-180.06		MSn Fragments; Dictionary of Natural Products;database in house (MS & RT-based)	2	0.085258	0.044615	0.137724	-0.05492	-1.14607	0.272884	0.374764	2.50779	0.797976	-0.365849	-0.243366	-1.46018	0.539824	0.225187	-0.862276	0.568774	0.539824	0.417833	-0.243366	-1.46018	0.853932	-0.66963	0.781581	1.48012	-0.011419	-0.66963	1.00985	0.959727	0.261107
201	C	2034	24.9155		773.43						LM_2006; 22.684 cM; P05a; 15.16										-2.2629	0.555553	2.21765	0.335002	-2.2629	-2.2629	0.566567	1.95601	-0.214965	-2.2629	-2.2629	-2.2629	0.61511	1.81536	1.31228	1.80377	2.19653	1.55002	-2.2629	0.207128	1.40417	-0.38489	1.51917	-2.2629	1.47602	1.44949	-2.2629	2.26574	1.31881
202	C	815	19.7902		1095.52																-1.74683	0.956605	-0.868821	-1.07364	0.636173	-0.161868	-1.07364	-0.326927	-1.74683	-1.43272	3.43173	1.8639	-1.00209	1.11518	-0.061467	1.12053	2.11786	-0.670882	-0.634356	0.636173	-1.74683	-1.74683	1.58288	-0.417125	-0.933916	1.3566	3.15224	-0.110794	-1.63436
203	C	897	20.2227		1097.53						LM_2002; 19.892 cM; P05a; 4.04										-2.80547	0.449347	-0.684955	-3.64041	0.315045	-0.202403	-0.973344	-0.007511	-1.931	-0.844236	3.46529	2.28328	-1.35801	0.80119	0.232288	1.04344	1.75747	-1.34207	-0.474822	0.474319	-2.91912	-1.10167	3.35593	0.407527	-0.778399	1.35226	3.53303	0.155764	-0.895665
204	C	5368	33.4721		555.248						P14M49-389; 43.796 cM; P09; 3.68										1.56644	-0.019041	1.8398	-0.194027	0.449408	1.36675	-0.27897	1.46505	-0.258636	-3.6872	-1.88834	-2.40942	0.008675	2.90802	1.28726	2.46755	1.78654	0.446033	-0.421695	0.300398	1.28726	0.447159	-4.29206	1.15434	1.3004	-0.985238	0.581385	1.84579	0.88536
205	C	1434	22.8408		1408.64																0.353435	0.0904	0.42619	-1.50455	0.610931	0.46508	-1.41708	-0.089509	-1.25662	-0.348042	3.18894	4.73107	0.94941	2.17493	2.1465	2.73226	2.86178	3.14411	1.96577	1.06531	-0.504547	1.57938	-1.88006	0.353435	1.43797	0.42619	2.0006	1.54349	0.441873
206	C	840	19.8993		1421.63																0.785802	0.418967	1.26611	-0.731979	0.421108	1.24886	-0.303588	1.44188	-0.544133	-2.30536	1.20474	-0.068819	0.133184	1.39151	0.876145	1.19844	0.656483	0.961899	-0.424822	-7.93668	0.496367	-0.851515	0.212515	0.327317	1.06332	0.707953	1.54779	1.46402	0.538066
207	C	928	20.3496		1229.57																-0.552763	-0.463496	0.384501	-1.8979	-0.664409	0.49256	-1.08498	2.03731	-1.01989	-1.8979	1.27203	-0.287173	-0.732313	1.14057	0.920553	1.1021	1.11182	0.052519	-1.20046	-0.664409	0.579148	-1.22471	3.56596	0.667435	0.613747	0.072556	1.56507	1.735	0.49256
208	C	1268	22.1724		1373.61																0.073189	0.119882	0.928549	-0.765348	0.606621	0.566728	-1.00481	1.11066	-1.65118	-1.96529	2.01755	-0.460494	-1.22054	0.990168	0.333055	1.33701	0.333055	0.939004	-1.96529	-0.984914	-0.076707	-1.2921	0.750074	0.317114	1.11988	0.791046	2.33107	1.07319	-0.055798
209	C	1536	23.2553		1213.58																0.025655	0.376666	1.39048	-0.728905	0.11466	0.536157	-0.76702	1.59214	-1.27997	-1.05249	1.97154	-0.746716	-0.468454	0.952344	-0.321076	0.863415	0.705365	0.393025	-1.68103	-1.3328	0.14878	-1.09179	-1.65137	0.517625	1.05036	0.84272	2.60053	1.54671	0.435107
210	C	1445	22.8229		1243.59																0.075726	0.016409	0.651458	-1.61314	0.240314	0.598845	-1.28373	-0.070959	-1.81383	-1.7714	1.8463	-1.47053	-1.38807	0.002719	-0.808461	0.724629	-0.655922	0.005773	-1.7558	-1.79246	-1.00648	-1.34076	-2.4453	0.496202	1.6234	0.810947	2.66238	2.25065	1.02622
211	C	1284	22.2814		1403.62																0.673923	0.78912	0.870649	-0.46722	1.15206	0.629642	-1.10109	-0.04021	-1.63715	-1.53281	2.10567	-1.46722	-0.389217	0.74483	-0.549682	1.26251	-0.344363	0.751733	-2.20418	-1.40448	-0.730254	-1.31522	-2.34436	0.870649	2.01964	1.02961	3.08532	1.83697	0.614574
212	C	1374	22.6424		1405.64																0.724981	0.321084	0.944175	-0.903502	1.10988	0.857846	-0.903502	-0.124134	-1.49907	-1.34765	2.34068	-0.815927	-0.666637	0.650393	-0.660131	1.45822	-0.759204	0.532514	-1.36077	-1.20114	-0.886315	-1.07896	-2.82681	0.74534	2.1668	0.77445	3.06653	2.29516	0.898629
213	C	1492	23.1839		499.186																-0.226141	0.726861	0.671679	-1.88705	-2.54192	0.96419	-0.251016	0.395347	-0.839118	-2.88705	1.29796	-0.052112	-0.025043	0.701156	-0.282725	0.411288	0.333946	-0.14231	0.103167	-0.678654	0.032777	-1.35504	-1.98798	0.317122	0.786137	0.238884	2.58561	0.488457	-0.481796
214	C	2124	25.3856		571.242																-0.454688	-0.044257	1.42051	-1.24433	0.201666	0.842894	-0.203197	1.36656	-0.86399	-1.82038	0.739679	-0.26838	-0.599684	1.14779	0.412971	0.924265	1.34526	0.983159	-0.390609	-0.357991	0.272125	-0.820383	-0.417244	-0.082824	1.03566	0.745194	2.4889	1.49947	0.412341
215	C	2530	26.6669		571.243																-0.531661	0.358404	1.76974	-1.0218	0.024261	0.900426	0.032239	1.18437	-0.654345	-2.48537	0.974064	-0.368723	-0.81205	0.879942	0.18079	0.7934	0.831997	0.641744	-0.251093	-0.551397	0.107168	-0.870348	-0.890317	-0.277146	0.76655	0.464413	2.47323	1.44063	0.631277
216	C	779	19.4828		1419.61																0.121099	0.286366	1.26969	-0.851274	0.372854	0.80632	-0.448067	1.29772	-0.607113	-2.6226	1.11216	-0.863488	0.518205	1.50787	0.378699	1.16948	0.695172	0.945836	-0.738724	-0.470076	0.313066	-1.31527	-1.32158	0.48728	1.05531	0.518205	2.27318	1.37805	0.213385
217	C	802	19.6455		1257.57																-0.366213	0.420243	0.800481	-1.44583	-0.36138	0.428639	-0.797479	0.967287	-1.00795	-2.83049	1.44529	-0.366213	-0.034635	0.743293	0.525754	0.767766	1.38184	0.377514	-0.415457	-0.405473	-0.065745	-1.33745	-0.184503	0.2284	0.559277	0.636206	2.06746	1.51528	0.389033
218	C	860	20.0421		1259.58																-0.233496	-0.177025	0.742637	-1.67812	-0.704258	0.547687	-1.01222	1.06044	-1.12178	-2.74056	1.01289	-0.518562	-0.768573	0.496818	0.410751	0.57023	0.308537	-0.188806	-0.993915	-0.959602	-0.157446	-1.30247	0.208258	0.453516	0.631001	0.514071	1.98191	2.03433	0.611026
219	C	67	2.17317		487.178																-0.479649	1.33178	-0.090796	0.138657	-0.224637	1.14077	-0.899885	1.04346	-0.438718	1.02392	-0.136088	-0.176525	0.376541	0.259391	0.808146	0.148765	-1.9051	0.329928	0.14372	-0.246546	0.40563	-0.764119	-4.05943	0.0152	0.397883	-0.048805	0.972689	0.980725	0.40563
220	C	631	18.3284	C26H34O11	521.203	521.203	0.623558	Icariside E5	3',4,4',5,9,9'-Hexahydroxy-3,8'-bilign-7-ene; (R,E)-form, 3',5-Di-Me ether, 4-O-Î²-D-glucopyranoside	Lignan	P11M48-159; 141.09 cM; P06; 4.19	Epms_391-11_Q1; 42.115 cM; P11; 6.0							MS-based; Dictionary of Natural Products	-	-1.61393	1.456	0.066524	0.68099	-1.25988	0.747573	0.075438	0.782472	0.554928	0.480816	0.444576	0.834161	-0.230289	0.388452	0.70225	-0.927527	0.469588	1.43191	0.590604	0.617302	-0.000591	-0.041768	-3.53041	-1.84111	0.378881	0.161681	1.12207	0.113444	-0.566937
221	C	874	20.0976		486.142						Epms_410-11_Q1; 26.296 cM; P11; 6.03										-0.81728	2.89492	-1.16242	-1.12394	-1.16242	-1.16242	0.694221	3.50618	0.546994	-0.728013	-1.16242	-1.16242	1.01184	-0.162416	0.931911	-1.16242	1.51687	-1.16242	-0.014317	-0.105083	0.151693	-1.16242	-1.16242	-1.16242	1.4985	1.06276	1.89492	0.582327	-0.464978
222	C	361	13.4193		461.131						E36M48-407; 110.701 cM; P01; 7.49	E32M49-267; 51.015 cM; P02; 7.9									-1.1656	-1.1656	-0.420861	2.18336	-1.1656	1.7124	-1.1656	2.12877	-0.108271	-1.1656	-1.1656	1.94687	-1.1656	0.964793	2.24333	2.34946	-1.1656	1.28315	1.55568	-1.1656	-1.1656	1.7696	-1.1656	-1.1656	-1.1656	-1.1656	0.982495	0.964793	0.051207
223	C	26	1.92123		257.067						E38M49-534; 11.349 cM; P10b; 4.33										0.6366	0.629027	0.666502	-0.282618	-1.73138	0.606066	0.460051	-0.355866	0.724507	0.807364	-1.54851	-0.896435	-0.731375	1.83725	-0.481397	0.114453	1.34457	1.99875	-0.38624	0.91092	0.219043	-0.070464	-1.73138	-1.73138	-0.531438	-1.6189	-0.637048	0.258844	-0.40167
224	C	975	20.6391		517.266						P14M48-166; 24.949 cM; P03a; 15.28										-2.57336	2.30332	0.194462	0.842891	-2.57336	0.99197	0.005085	0.903683	-0.182905	-0.875926	2.23399	1.83923	-1.44297	1.08137	0.530066	-2.29096	-2.13896	1.52552	-0.53489	-1.71673	-0.323386	1.57693	-2.57336	-0.251436	0.256102	0.299332	1.76021	0.660126	-0.399113
225	C	289	3.61712		391.036																1.20086	0.675087	0.852245	1.68412	-0.453743	1.8666	-0.422378	2.15611	-0.430155	-0.399295	0.518243	-0.06672	-1.62169	1.30291	0.38276	0.510139	0.596884	1.12858	-0.199986	0.099159	-2.75208	-2.75208	-2.10356	0.351346	-0.510326	-1.23362	0.573739	0.918046	-0.399295
226	C	261	2.87728		111.01						P14M48-251; 77.157 cM; P07; 4.17										0.731859	1.66738	0.762114	0.91972	-1.39385	1.46615	0.591487	1.67932	0.697047	1.0889	1.47645	1.20495	-3.61902	1.66838	0.765851	0.858027	0.9933	1.481	-1.38553	1.04804	1.26032	-1.61902	-3.61902	-1.00192	0.53347	-3.61902	1.36628	1.36382	-1.78408
227	C	271	2.96848	C6H8O7	191.02	191.02	2.33463	Isocitric acid											database in house (MS & RT-based)	1	-2.62715	2.90486	2.17462	2.33332	-2.62715	2.93075	-2.62715	2.95211	2.05821	2.50436	2.82161	2.62078	-2.62715	3.04528	2.17322	2.24288	2.34827	2.89472	-2.62715	2.58861	2.56854	-2.62715	-2.62715	-2.62715	1.97397	-2.62715	-2.62715	2.82071	-2.62715
228	C	6423	48.1815		566.348						Gpms_93-3_Q1; 47.166 cM; P03a; 3.9	HpmsE-065_Q3; 29.046 cM; P10b; 3.7									-1.40669	2.56377	0.784739	0.254225	-1.40669	-0.368213	-0.661944	1.18476	-0.258588	-1.40669	-0.593772	0.907422	-0.486857	0.758899	0.523411	-1.40669	0.976316	1.44995	-0.528677	1.14541	1.56873	-0.466393	-0.733497	0.553785	0.593313	-1.40669	1.46067	0.428254	-1.40669
229	C	6275	40.7634		721.365																0.319345	2.62432	0.360864	0.091678	-1.56923	0.340254	-0.474907	-0.511901	-0.474907	0.391238	-0.712598	2.3246	-1.56923	-0.0238	0.459717	0.187097	0.163827	0.843364	-1.56923	-0.239529	-0.239529	-1.56923	-0.691225	-0.608762	0.982863	0.015728	2.04149	0.57004	-1.56923
230	C	6372	45.349		559.313																0.737592	2.15175	0.42613	0.039776	-0.489477	0.200839	-0.505965	-0.305053	-0.948909	0.60568	-0.154493	2.40864	-1.73946	0.327216	0.460482	-0.556592	-0.319552	1.3503	-0.645128	0.039776	0.005287	-1.48948	-1.73946	-0.180724	0.933734	-0.626981	2.03123	0.819276	-1.73946
231	C	6361	44.5001		564.332																0.444729	1.68709	0.240983	-0.025297	-0.775319	0.559665	-0.479863	-0.562325	-1.06483	0.208193	0.842065	1.6013	-1.45339	-0.352108	0.21646	-0.427396	0.06903	1.05987	-0.427396	0.5268	0.013177	-0.168661	-2.0253	-0.268966	0.629435	-0.37677	1.84473	0.825945	-2.0253
232	C	6404	47.5507		540.332						HpmsE031_10_Q1; 39.108 cM; P10b; 3.66										-0.233379	2.22831	0.078566	-0.003897	-1.88191	0.670191	-0.805957	0.017165	-0.699042	-0.491447	0.996103	1.18476	-0.552201	-0.184469	0.300958	-0.941612	0.90864	0.815531	-0.716321	0.463229	0.791284	0.058388	-1.53677	-1.23338	-0.716321	-1.20872	1.60908	0.70954	-1.88191
233	C	279	3.16683	C6H8O7	191.02	191.02	0.256307	Citric acid											database in house (MS & RT-based)	1	0.152348	0.429682	0.044634	0.080321	-0.024981	0.507269	-0.253406	0.546071	-0.121103	0.088689	0.318809	0.301634	-0.156269	0.556365	-0.041325	0.023838	0.151549	0.360872	-0.04773	0.2293	0.308815	-0.115325	-0.184225	0.399729	-0.234491	-0.244968	0.098667	0.330146	-0.128844
234	C	100	2.2465		341.109			Sucrose													-0.747238	0.373642	-0.241847	-0.286392	-0.405152	0.277455	0.009516	0.709304	-0.427428	-0.133304	0.425659	0.196577	-0.294104	-0.372131	0.060562	-0.173737	-0.508483	-0.099129	0.386468	0.072251	-0.015762	-0.342198	-0.837818	0.615815	-0.128835	0.032547	0.951044	0.591159	0.084549
235	C	164	2.44485		267.073																-0.714467	0.737173	-0.185861	-0.228552	-0.215793	0.663125	0.253996	0.502911	-0.078564	0.779664	0.29999	-0.015079	-0.10633	0.128583	0.037125	0.281682	-0.945718	0.157358	-0.093492	0.402456	-0.207951	-0.025115	-1.1295	0.18236	-0.10297	-0.031488	0.624454	0.512436	-0.213979
236	C	3	1.7586		272.96																-0.157732	0.383894	-0.07245	0.07175	-0.246121	0.617669	0.139643	0.468617	-0.1078	0.699993	-0.032113	0.633657	-0.2849	1.09014	-0.230452	0.103889	0.25704	0.904924	-0.287213	-0.057562	-0.133591	-0.180133	-0.657413	-0.822109	-0.501524	-0.539635	0.457603	0.466558	-0.312914
237	C	191	2.49843		223.046						P14M48-251; 62.019 cM; P07; 4.64										-0.686437	0.684567	-0.395796	-0.316399	0.573266	0.290923	-0.248494	0.283296	-0.228367	0.467312	0.893525	0.869957	-0.280162	0.4796	-0.145401	0.20338	0.360225	0.223446	-0.365507	0.718896	-0.571343	-0.250338	-1.23931	0.206072	-0.523741	-0.353568	0.451521	-0.154003	-0.806081
238	C	13	1.7586		288.937																0.063977	0.894528	-0.357419	0.4257	-0.144526	1.23602	-0.327151	0.225843	-0.547881	0.611666	0.469466	0.672849	-0.372794	0.662829	-0.063286	-0.162227	-0.60726	0.736327	-0.496452	-0.198297	-0.502077	-0.435987	-0.801637	1.00572	-0.327151	-0.312252	0.46659	0.495102	-0.60726
239	C	36	1.9391		128.961																-0.184456	0.576296	-0.050648	-0.054014	-0.173429	0.631832	-0.362939	0.716272	-0.289669	0.183229	0.591459	0.673143	-0.313682	0.445311	-0.124825	-0.264099	-0.131923	0.488766	-0.072674	-0.158856	0.118904	0.054706	-0.009212	0.005419	-0.242812	-0.246658	0.471306	0.447693	-0.221833
240		6382	45.8905		709.4																1.69801	-0.443721	-1.20728	-0.128016	-0.010448	1.1318	0.086577	-0.08115	-1.44655	0.201152	-0.859699	-0.112226	0.353517	-0.800655	0.575909	-0.498385	-0.229012	2.55663	-0.76142	-1.31162	0.188457	-0.643238	1.1618	0.58424	0.544942	-0.350787	0.755088	0.054955	0.088531
241		6089	36.9015		1241.57																-0.246977	-0.246977	-0.246977	-0.246977	0.652094	-0.246977	-0.246977	-0.246977	-0.246977	-0.246977	-0.246977	-0.246977	-0.246977	-0.246977	-0.246977	2.35735	1.54357	-0.246977	-0.246977	-0.246977	-0.246977	-0.246977	2.93159	-0.246977	0.54357	1.92727	1.40155	0.969834	-0.246977
242		5772	34.7534		1101.96																-0.180666	-0.180666	-0.180666	-0.180666	-0.180666	-0.180666	-0.180666	-0.180666	-0.180666	-0.180666	-0.180666	-0.180666	-0.180666	-0.180666	-0.180666	-0.180666	-0.180666	-0.180666	-0.180666	-0.180666	-0.180666	-0.180666	2.8999	-0.180666	1.28231	1.31032	0.036146	1.0022	1.31032
243		245	2.71465		245.04																-0.841218	-0.189141	-0.080888	-0.266103	-1.24647	0.129035	0.098661	0.486587	-0.433559	-1.24647	0.450963	-0.046536	-1.24647	0.351427	-0.870965	-0.597947	0.402053	0.753526	0.244513	-0.012984	-0.597947	0.29896	3.47776	-0.964074	-0.30618	-0.246474	1.5775	0.402053	0.019806
244		5662	34.4282		1051.48																-0.147431	-0.147431	-0.147431	-0.147431	-0.147431	-0.147431	-0.147431	-0.147431	-0.147431	-0.147431	-0.147431	0.813041	-0.147431	-0.147431	-0.147431	-0.147431	-0.147431	-0.147431	-0.147431	-0.147431	-0.147431	-0.147431	7.09123	-0.147431	-0.147431	-0.147431	-0.147431	-0.147431	-0.147431
245		5894	35.2949		1050.98																-0.319015	-0.319015	-0.319015	-0.319015	-0.319015	-0.319015	-0.319015	-0.319015	-0.319015	-0.319015	-0.319015	1.15803	-0.319015	-0.319015	-0.319015	-0.319015	-0.319015	-0.319015	-0.319015	-0.319015	-0.319015	-0.319015	7.69236	-0.319015	-0.319015	-0.319015	0.143957	-0.319015	-0.319015
246		3231	28.2913		1066.97																-0.178123	-0.178123	-0.178123	-0.178123	-0.178123	-0.178123	-0.178123	-0.178123	-0.178123	-0.178123	-0.178123	-0.178123	-0.178123	-0.178123	-0.178123	-0.178123	-0.178123	-0.178123	-0.178123	-0.178123	-0.178123	-0.178123	5.60536	-0.178123	-0.178123	-0.178123	0.720948	1.10428	0.135985
247		6274	40.6562		1408.63																-0.053179	-0.053179	-0.053179	-0.053179	-0.053179	-0.053179	-0.053179	-0.053179	-0.053179	-0.053179	-0.053179	-0.053179	-0.053179	-0.053179	-0.053179	-0.053179	-0.053179	-0.053179	-0.053179	-0.053179	-0.053179	-0.053179	4.81552	-0.053179	-0.053179	-0.053179	-0.053179	-0.053179	-0.053179
248		6286	41.0172		1450.63																-0.056595	-0.056595	-0.056595	-0.056595	-0.056595	-0.056595	-0.056595	-0.056595	-0.056595	-0.056595	-0.056595	-0.056595	-0.056595	-0.056595	-0.056595	-0.056595	-0.056595	-0.056595	-0.056595	-0.056595	-0.056595	-0.056595	5.06934	-0.056595	-0.056595	-0.056595	-0.056595	-0.056595	-0.056595
249		6293	41.1977		1451.13																-0.075077	-0.075077	-0.075077	-0.075077	-0.075077	-0.075077	-0.075077	-0.075077	-0.075077	-0.075077	-0.075077	-0.075077	-0.075077	-0.075077	-0.075077	-0.075077	-0.075077	-0.075077	-0.075077	-0.075077	-0.075077	-0.075077	5.65725	-0.075077	-0.075077	-0.075077	-0.075077	-0.075077	-0.075077
250		6130	37.6771		1416.13																-0.056599	-0.056599	-0.056599	-0.056599	-0.056599	-0.056599	-0.056599	-0.056599	-0.056599	-0.056599	-0.056599	-0.056599	-0.056599	-0.056599	-0.056599	-0.056599	-0.056599	-0.056599	-0.056599	-0.056599	-0.056599	-0.056599	5.37419	-0.056599	-0.056599	-0.056599	-0.056599	-0.056599	-0.056599
251		2639	26.8652		1198.98																-0.027195	-0.027195	-0.027195	-0.027195	-0.027195	-0.027195	-0.027195	-0.027195	-0.027195	-0.027195	-0.027195	-0.027195	-0.027195	-0.027195	-0.027195	-0.027195	-0.027195	-0.027195	-0.027195	-0.027195	-0.027195	-0.027195	3.50819	-0.027195	-0.027195	-0.027195	-0.027195	-0.027195	-0.027195
252		5796	34.9339		1424.13																-0.023802	-0.023802	-0.023802	-0.023802	-0.023802	-0.023802	-0.023802	-0.023802	-0.023802	-0.023802	-0.023802	-0.023802	-0.023802	-0.023802	-0.023802	-0.023802	-0.023802	-0.023802	-0.023802	-0.023802	-0.023802	-0.023802	3.07052	-0.023802	-0.023802	-0.023802	-0.023802	-0.023802	-0.023802
253		6142	38.0023		1459.12																-0.047576	-0.047576	-0.047576	-0.047576	-0.047576	-0.047576	-0.047576	-0.047576	-0.047576	-0.047576	-0.047576	-0.047576	-0.047576	-0.047576	-0.047576	-0.047576	-0.047576	-0.047576	-0.047576	-0.047576	-0.047576	-0.047576	5.76187	-0.047576	-0.047576	-0.047576	-0.047576	-0.047576	-0.047576
254		6116	37.4609		1459.64																-0.065882	-0.065882	-0.065882	-0.065882	-0.065882	-0.065882	-0.065882	-0.065882	-0.065882	-0.065882	-0.065882	-0.065882	-0.065882	-0.065882	-0.065882	-0.065882	-0.065882	-0.065882	-0.065882	-0.065882	-0.065882	-0.065882	3.40414	-0.065882	-0.065882	-0.065882	-0.065882	0.216518	-0.065882
255		6249	40.1147		1408.14																-0.095652	-0.095652	-0.095652	-0.095652	-0.095652	-0.095652	-0.095652	-0.095652	-0.095652	-0.095652	-0.095652	-0.095652	-0.095652	-0.095652	-0.095652	-0.095652	-0.095652	-0.095652	-0.095652	-0.095652	-0.095652	-0.095652	3.16657	-0.095652	-0.095652	-0.095652	-0.095652	-0.095652	-0.095652
256	D	6365	44.9326		709.403																-0.077955	-0.077955	-0.077955	-0.077955	-0.077955	-0.077955	-0.077955	-0.077955	-0.077955	-0.077955	-0.077955	-0.077955	-0.077955	-0.077955	-0.077955	-0.077955	-0.077955	-0.077955	-0.077955	-0.077955	-0.077955	-0.077955	-0.077955	2.94141	-0.077955	-0.077955	-0.077955	-0.077955	-0.077955
257	D	2374	26.179		907.373																-0.146303	-0.146303	-0.146303	-0.146303	-0.146303	-0.146303	-0.146303	1.50222	-0.146303	-0.146303	-0.146303	0.198833	-0.146303	0.425604	0.526887	-0.146303	-0.146303	-0.146303	-0.146303	-0.146303	-0.146303	-0.146303	-0.146303	-0.146303	-0.146303	-0.146303	-0.146303	-0.146303	-0.146303
258	D	4137	30.5663		1053.44																-0.288558	-0.288558	-0.288558	-0.288558	-0.288558	-0.288558	-0.288558	-0.288558	1.91984	-0.288558	-0.288558	0.479269	-0.288558	-0.212609	-0.288558	-0.288558	0.768775	0.749917	-0.288558	-0.288558	-0.288558	-0.288558	-0.288558	-0.288558	-0.288558	-0.288558	-0.288558	-0.288558	-0.288558
259	D	93	2.22865		515.21						P14M41-155; 90.282 cM; P01; 8.09										0.46191	1.38064	-0.478548	-0.306464	1.15108	-0.384467	0.552231	-0.366365	0.33269	1.40508	1.3998	-0.785005	1.24827	0.540766	-0.097944	-0.177773	-1.83391	0.708983	-0.765896	0.068326	-1.18093	-0.313383	-2.96943	1.46798	0.049571	-0.617218	-0.292725	0.173529	-0.30992
260	D	152	2.39128		191.05																-0.112586	-0.294597	0.023415	0.20185	-0.066973	0.236953	0.167649	0.822386	-0.239424	0.650369	0.432802	-0.215306	0.242019	0.076372	-0.813834	-0.114024	-2.2465	0.627752	0.185874	0.241738	-0.500106	0.535403	-3.22615	0.129886	0.453574	0.351801	0.505288	0.274247	-0.085186
261	D	X-2	17.4974	C37H50O20	813.279	813.282	3.99246	Flavanone tri-methyl glucose pentose		Flavonoid	Epms_376; 79.864 cM; P06; 7.81	P17M39-199; 101.03 cM; P07; 6.1				18.22	813.28 [M-H]-; 795.28 [M-H]-18.01; 681.24 [M-H]-132.04; 651.23 [M-H]-162.05; 633.22 [M-H]-162.05-18.01; 357.13 [M-H]-132.04-162.05-132.05; 339.13 [M-H]-132.04-162.05-132.05-18.01	651.23 [M-H]-162.05; 633.22 [M-H]-162.05-18.01; 357.13 [M-H]-132.04-162.05-132.05; 343.12 [M-H]-162.05-14.01-162.05-132.05; 339.13 [M-H]-132.04-162.05-132.05-18.01; 327.12 [M-H]-132.04-162.05-132.05-30.01	MSn Fragments; Dictionary of Natural Products	2	-0.148864	-0.148864	-0.148864	-0.148864	-0.148864	-0.148864	-0.148864	-0.148864	-0.148864	-0.148864	-0.148864	-0.148864	-0.148864	-0.148864	-0.148864	-0.148864	-0.148864	-0.148864	-0.148864	-0.148864	-0.148864	-0.148864	-0.148864	2.04256	-0.148864	-0.148864	-0.148864	-0.148864	-0.148864
262	D	2951	27.732		1361.56																-0.303397	-0.303397	-0.303397	-0.303397	-0.303397	-0.303397	-0.303397	-0.303397	-0.303397	-0.303397	-0.303397	-0.303397	-0.303397	-0.303397	-0.303397	-0.303397	-0.303397	-0.303397	-0.303397	-0.303397	-0.303397	0.394041	-0.303397	-0.303397	1.11651	-0.303397	0.595674	-0.303397	-0.303397
263	D	2910	27.6229		1289.55																-0.385814	-0.385814	-0.385814	-0.385814	-0.385814	-0.385814	-0.385814	-0.385814	-0.385814	-0.385814	-0.385814	-0.385814	-0.385814	0.470823	-0.385814	-0.385814	-0.385814	-0.385814	-0.385814	-0.385814	-0.385814	-0.202949	-0.385814	-0.385814	-0.385814	-0.385814	2.07007	-0.385814	-0.385814
264	D	3581	29.1224		1421.61																-0.522448	-0.522448	-0.522448	-0.522448	-0.522448	-0.522448	-0.522448	-0.522448	-0.522448	-0.522448	-0.522448	-0.522448	-0.522448	0.625651	-0.522448	-0.522448	-0.522448	-0.522448	-0.522448	-0.522448	-0.522448	0.571879	-0.522448	-0.522448	-0.522448	0.12608	-0.522448	-0.522448	-0.522448
265	D	3869	29.8444		1477.6																-1.06503	-1.06503	-1.06503	-1.06503	-1.06503	-1.06503	-1.06503	-1.06503	-1.06503	-1.06503	1.00164	-1.06503	-1.06503	-1.06503	-1.06503	-1.06503	-1.06503	-1.06503	-1.06503	-1.06503	-1.06503	1.31797	-1.06503	-1.06503	-1.06503	-1.06503	-1.06503	-1.06503	-1.06503
266	D	2485	26.5954		1305.54																-1.23818	0.137332	-1.23818	-1.23818	-1.05531	-1.23818	-1.23818	-1.23818	-1.23818	-0.180844	-1.23818	-0.038239	-1.23818	-0.516893	-1.23818	-1.23818	-1.23818	-1.23818	-1.23818	-1.23818	-1.23818	1.23887	1.32055	-1.23818	0.028103	0.167079	0.995313	0.494884	-1.23818
267	D	4487	31.324		1289.55																-1.2411	-0.183761	-1.2411	-1.2411	-1.2411	-1.2411	-1.2411	-1.2411	-1.2411	-0.69566	0.907004	-1.2411	-1.2411	-1.12862	-1.2411	-0.958694	-1.2411	-0.778122	-1.2411	-1.2411	-1.2411	1.81624	-1.2411	-1.2411	-1.12862	-1.2411	0.657977	-1.2411	-1.2411
268	D	3989	30.1141		1255.55						P17M32-151; 42.012 cM; P04a; 4.78	P11M48-517; 99.538 cM; P09; 3.9									-1.75979	0.160042	-1.75979	-1.75979	-1.75979	-1.75979	-1.75979	-1.75979	-1.75979	-1.75979	-1.75979	0.514575	-1.75979	-1.11126	-1.75979	-1.75979	-1.75979	-1.75979	-1.75979	-1.75979	-1.75979	0.530604	-1.75979	-1.75979	-0.969241	-1.41465	2.19818	-1.75979	-1.75979
269	D	5072	32.7144		1239.56						E38M49-497; 54.983 cM; P04a; 3.82										-0.53859	-0.53859	-0.53859	-0.53859	-0.53859	-0.53859	-0.53859	-0.53859	-0.53859	-0.53859	-0.53859	-0.53859	-0.53859	-0.53859	-0.53859	-0.53859	-0.53859	-0.53859	-0.53859	-0.53859	-0.53859	-0.53859	-0.53859	-0.53859	-0.53859	-0.53859	2.31805	-0.53859	-0.53859
270	D	2419	26.3595		1493.6						P11M61-401; 59.983 cM; P04a; 3.67	P17M32-244; 15 cM; P10a; 5.2									-0.857074	-0.857074	-0.857074	-0.857074	-0.857074	-0.857074	-0.857074	-0.857074	-0.857074	-0.857074	0.1814	-0.857074	-0.857074	-0.857074	-0.857074	-0.857074	-0.857074	-0.857074	-0.857074	-0.857074	-0.857074	-0.857074	-0.857074	-0.857074	-0.366088	-0.857074	0.674939	-0.857074	-0.857074
271	D	4213	30.6199		1245.55																-0.461524	0.056944	-0.461524	-0.461524	-0.461524	0.972879	-0.461524	-0.461524	-0.461524	0.632804	-0.461524	-0.461524	-0.461524	-0.461524	-0.461524	-0.461524	-0.461524	-0.461524	-0.461524	-0.461524	-0.461524	1.73841	-0.461524	-0.461524	-0.461524	-0.461524	-0.056267	-0.461524	-0.461524
272	D	2864	27.4801		1361.55						P17M32-244; 16.461 cM; P10a; 4.33										0.074927	0.403427	-1.13	-2.49041	-2.49041	-2.49041	-0.077809	0.236778	-2.1763	-2.49041	-2.49041	-2.49041	-2.49041	-2.49041	-2.49041	-2.49041	-2.49041	-2.49041	-2.49041	-2.49041	-2.49041	1.06169	0.571603	-1.86697	0.151888	-2.49041	0.509593	-2.49041	-2.49041
273	D	4785	32.0281		1315.55						E38M49-596; 27.69 cM; P04a; 3.66	P17M32-244; 14 cM; P10a; 4.4									-1.51212	-1.29531	-1.51212	-1.51212	-1.51212	-1.51212	-1.51212	-1.51212	-1.51212	-0.106869	-1.51212	-1.39965	-1.51212	-1.51212	-1.51212	-1.51212	-1.51212	-1.51212	-1.51212	-1.51212	-1.51212	2.26141	-1.51212	-1.51212	-1.51212	-1.51212	0.311844	-1.51212	-1.51212
274	D	5299	33.2737		1345.56						P17M32-244; 16 cM; P10a; 5.07										-1.04665	-0.528177	-1.04665	-1.04665	-1.04665	-1.04665	-1.04665	-1.04665	-1.04665	-1.04665	-1.04665	-1.04665	-1.04665	-1.04665	-1.04665	-1.04665	-1.04665	-1.04665	-1.04665	-1.04665	-1.04665	1.49209	-1.04665	-1.04665	-0.325361	-1.04665	1.45126	-1.04665	-1.04665
275	D	4589	31.5224		1259.56						P17M32-244; 16.461 cM; P10a; 5.3										-0.39942	1.60724	-0.925488	-1.94485	-1.94485	-0.346953	-1.94485	-1.94485	-1.94485	1.23801	1.83721	0.770505	-0.453867	-1.94485	-1.94485	-0.599719	-1.94485	-1.94485	-0.887521	-1.94485	-1.94485	1.43441	-1.94485	-1.94485	-1.08822	-1.94485	1.07451	-1.94485	-1.94485
276	D	4849	32.1908		1345.56						E38M49-596; 28.69 cM; P04a; 4.56	P17M32-244; 16.461 cM; P10a; 6.1									0.143148	1.91825	-0.19932	-0.900441	-3.03972	0.41261	-3.03972	-3.03972	-3.03972	0.996385	0.955403	0.365541	0.657722	-3.03972	-3.03972	-0.702274	-0.918252	-3.03972	0.293863	-3.03972	-3.03972	1.40368	-3.03972	-2.31843	-0.583832	-3.03972	-0.010764	-3.03972	-3.03972
277	D	5000	32.5518		561.255																-0.722434	-0.722434	-0.722434	-0.722434	-0.722434	-0.049244	-0.722434	-0.722434	-0.722434	-0.722434	-0.722434	2.57194	-0.722434	-0.722434	-0.722434	-0.722434	-0.722434	-0.722434	-0.722434	-0.722434	-0.722434	-0.722434	-0.722434	-0.722434	-0.722434	-0.722434	-0.722434	2.82634	2.00475
278	D	1716	23.9773		1183.49																-2.50878	-0.752447	-2.4703	-2.50878	-2.50878	-0.990311	-0.990311	0.18866	-0.460844	1.05326	-2.50878	3.37585	1.58783	-0.538322	-2.50878	-2.50878	-2.50878	3.46416	4.22977	-0.074375	-1.52841	1.25905	-1.65214	-1.11832	0.200632	-0.096179	0.989128	0.943547	-0.140802
279	D	1131	21.5416		1423.61						Gpms159-10_Q1; 6 cM; P10a; 6.34										-1.02214	-1.02214	-1.02214	-1.02214	-1.02214	-1.02214	-1.02214	-1.02214	-1.02214	-1.02214	-1.02214	0.227841	-1.02214	-1.02214	-1.02214	-1.02214	0.887351	1.12596	-1.02214	-1.02214	-1.02214	-1.02214	-1.02214	1.36832	0.260263	1.62016	0.907961	1.90284	0.790778
280	D	1394	22.7139		1099.51						P17M32-244; 13 cM; P10a; 4.96										-3.15246	-1.28676	-2.59992	-3.43486	-2.05935	-0.695946	-1.9861	-0.014957	-1.9861	-0.291166	1.69887	2.56514	-1.12075	-1.22646	-0.479407	0.063046	0.883163	0.332966	1.29527	-1.23492	-3.43486	0.853539	-2.30446	-1.18488	-0.109038	0.638775	1.5627	1.20431	-0.000458
281	D	1571	23.3644		1185.51						P14M48-286; 1 cM; P03c; 7.34	P17M32-244; 15 cM; P10a; 4.2									-5.24146	-3.59878	-3.97353	-2.47247	-5.64672	-4.58939	-5.64672	-3.72689	-0.412192	1.18206	3.35092	3.59427	2.51615	0.879384	2.00433	2.19078	3.36579	3.51798	3.83448	0.301806	-1.73205	1.74397	-2.66635	-5.64672	0.459544	0.642678	1.59864	1.8473	0.912426
282	D	946	20.4586	C56H94O31	1261.57	1261.57	1.09863	Capsianoside X-2	1,6,10,14-Phytatetraene-3,17-diol; (3S,6E,10E,14Z)-form, 3-O-[Î²-D-Glucopyranosyl-(1->2)-[Î²-D-glucopyranosyl-(1->4)]-Î²-D-glucopyranoside], 17-O-[Î²-D-glucopyranosyl-(1->2)-[Î±-L-rhamnopyranosyl-(1->6)]-Î²-D-glucopyranoside]	Acyclic diterpenoid									MS-based; Dictionary of Natural Products	3	-1.78201	-1.78201	-1.78201	-0.882941	-1.78201	-1.78201	-1.78201	0.547694	0.637892	-1.78201	4.1333	6.07125	0.927398	1.93038	0.467967	3.19712	3.05838	3.32482	4.65374	2.37922	1.00853	-1.78201	-1.78201	-1.78201	-1.78201	-1.78201	-1.78201	-1.78201	-1.78201
283	D	1081	21.3789		1347.56						HpmsE008-3_Q1; 8.509 cM; P03c; 3.73	P17M32-244; 14 cM; P10a; 4.0									-1.34939	-1.34939	-1.34939	-0.429561	-1.34939	-1.34939	-1.34939	-0.34939	-0.183805	-1.34939	3.802	4.96766	1.36002	2.77878	1.70325	2.3299	3.97934	3.4127	4.93701	1.7495	0.099368	0.717281	-1.34939	-1.34939	-0.536476	0.299137	0.299137	1.31152	0.36002
284	D	133	2.35367		651.233						HpmsE096-10_Q1; 65.491 cM; P10b; 4.29										-0.151254	0.03161	-0.151254	-0.151254	-0.151254	-0.151254	-0.151254	-0.151254	-0.151254	-0.151254	0.283149	0.367213	-0.151254	0.339732	-0.151254	0.868112	-0.151254	-0.151254	-0.151254	-0.151254	-0.151254	-0.151254	-0.151254	-0.151254	-0.151254	-0.151254	-0.151254	-0.151254	-0.151254
285	D	2204	25.6375		1185.51																-1.09053	-0.745398	-1.09053	-1.09053	-1.09053	-0.467096	-1.09053	0.454901	-1.09053	-0.907669	-1.09053	-1.09053	-1.09053	-0.467096	-1.09053	-1.09053	-1.09053	-0.212523	-1.09053	-1.09053	-1.09053	-1.09053	1.4682	-1.09053	-1.09053	3.58571	-1.09053	-1.09053	1.03093
286	D	6300	41.4139		709.4																-0.103981	-0.103981	-0.103981	-0.103981	-0.103981	-0.103981	-0.103981	-0.103981	-0.103981	-0.103981	-0.103981	-0.103981	-0.103981	-0.103981	-0.103981	-0.103981	-0.103981	-0.103981	-0.103981	-0.103981	-0.103981	-0.103981	-0.103981	-0.103981	-0.103981	-0.103981	-0.103981	-0.103981	-0.103981
287	D	879	20.1869		1201.51																-0.230475	-0.230475	-0.230475	-0.230475	-0.230475	-0.230475	-0.230475	-0.192	-0.230475	-0.230475	-0.230475	-0.230475	-0.230475	-0.230475	-0.230475	-0.230475	-0.230475	-0.230475	-0.230475	-0.230475	-0.230475	-0.230475	-0.230475	0.808	-0.230475	-0.230475	-0.230475	-0.230475	-0.230475
288	D	1569	23.3823		1099.51						P17M32-133; 15.509 cM; P03c; 9.56										-2.53548	-2.53548	-2.53548	-2.53548	-2.53548	-2.53548	-2.53548	-1.575	-2.53548	-1.65747	-0.213549	0.434978	-2.53548	-2.01701	-2.04449	-0.167501	-1.59518	0.249423	-0.678841	-2.53548	-2.53548	0.449826	-2.53548	2.32653	0.638774	-0.137599	2.13312	-0.269197	-1.19034
289	D	536	16.938		1219.52						HpmsE008-3_Q1; 11.509 cM; P03c; 11.41										-0.263242	-0.263242	-0.263242	-0.263242	-0.263242	-0.263242	-0.263242	-0.263242	-0.263242	-0.263242	-0.263242	-0.263242	-0.263242	-0.263242	-0.263242	-0.263242	-0.263242	-0.263242	-0.263242	-0.263242	-0.263242	-0.263242	-0.263242	0.614768	-0.263242	-0.263242	0.593394	-0.263242	-0.263242
290	D	1654	23.7075		1099.51						HpmsE008-3_Q1; 10.509 cM; P03c; 15.54										-0.431838	-0.431838	-0.431838	-0.431838	-0.431838	-0.431838	-0.431838	-0.431838	-0.431838	-0.431838	-0.431838	-0.431838	-0.431838	-0.431838	-0.431838	0.059148	-0.431838	1.45674	-0.431838	-0.431838	-0.431838	-0.431838	-0.431838	-0.431838	-0.431838	-0.431838	-0.431838	-0.431838	-0.431838
291	D	2393	26.2523		582.259																-0.392342	-0.392342	-0.078233	-0.392342	0.256186	1.3051	-0.392342	1.92177	1.68361	-0.392342	-0.392342	-0.392342	-0.392342	-0.392342	0.857637	-0.392342	-0.392342	0.442599	1.38689	-0.392342	-0.392342	-0.392342	-0.392342	-0.392342	-0.392342	-0.392342	1.68361	-0.392342	-0.392342
292	D	148	2.39128		193.051						HpmsE-065_Q3; 26.046 cM; P10b; 6.79	HpmsE064-12_Q1; 18.434 cM; P12b; 4.9									-1.8635	0.168069	-0.156202	-1.25741	-1.34383	-0.488923	-1.23247	-0.544128	0.327547	-0.633831	1.63712	2.22246	-0.366267	0.515993	-1.25741	-1.38906	1.78189	0.476192	0.978099	-1.16012	0.177407	-0.12909	1.03057	-1.29136	0.379715	-1.20795	1.19284	0.855479	0.31632
293	D	1075	21.3789		713.322						Epms_310-8_Q1; 41.241 cM; P08; 5.75										-0.208157	-0.208157	-0.208157	-0.208157	-0.208157	-0.208157	-0.208157	-0.208157	-0.208157	-0.208157	-0.208157	-0.208157	-0.208157	-0.208157	-0.208157	-0.208157	-0.208157	-0.208157	-0.208157	-0.208157	-0.208157	0.282829	-0.208157	-0.208157	-0.208157	-0.208157	2.22625	-0.208157	-0.208157
294	D	1111	21.4504	C21H22O10	433.116	433.114	3.55565	Naringenin chalcone-O-hexose		Flavonoid									database in house (MS & RT-based)	1	-0.595019	-0.595019	-0.595019	-0.595019	-0.595019	-0.595019	-0.160616	-0.595019	-0.595019	3.60704	-0.595019	-0.104033	2.25622	-0.595019	-0.595019	-0.595019	2.84658	-0.595019	-0.595019	-0.595019	-0.595019	-0.595019	-0.595019	-0.595019	-0.595019	1.09034	-0.023113	1.46231	0.385352
295	D	543	17.1185	C27H34O15	597.183	597.182	1.20064	Phloretin-C-diglycoside		Flavonoid						17.79	597.18 [M-H]-; 507.15 [M-H]-90.03; 477.14 [M-H]-120.04; 387.11 [M-H]-210.07; 274.99		MSn Fragments; database in house (MS & RT-based)	2	-0.744896	0.300428	-0.345289	-0.655629	-1.09003	-0.051557	-0.345289	-0.544597	-0.441504	0.722883	0.192369	2.30414	1.2551	0.040365	-1.09003	-0.392594	0.798547	-0.149737	0.192369	0.004296	-1.09003	-0.466595	-1.09003	-1.09003	-1.09003	-0.807631	0.400955	0.255104	-0.212022
296	D	2670	27.01	C15H12O5	271.064	271.061	9.30048	Naringenin chalcone		Flavonoid	Hpms1-3_Q1; 13.714 cM; P09; 6.73				271.06; 177.02; 151.00-119.05				MS-MS based; database in house (MS & RT-based)	1	-1.39976	-0.582385	0.072412	-2.34792	-1.69122	-0.685848	1.40634	-1.00912	-1.06382	0.481093	-0.587386	0.276113	1.50243	-1.72389	-3.29788	-1.26546	-0.893125	-0.868568	-1.72389	-3.54786	-1.50938	-1.98913	-3.54786	1.01418	-1.39976	0.895534	0.877501	1.12074	1.04682
297	D	529	16.7932		431.105																-1.16051	1.28109	-1.16051	0.288252	2.23737	1.39159	0.24475	1.37151	-0.977642	3.40153	-1.16051	2.49423	-0.122032	2.52486	1.91081	1.43739	-1.16051	1.51268	-1.16051	0.288252	-1.16051	2.56962	-1.16051	-1.16051	-1.16051	-1.16051	0.316541	0.524858	-1.16051
298	D	614	18.021		511.057																-0.881282	2.45432	-1.06415	1.73202	0.412901	2.26168	1.4129	2.57502	0.083952	3.0279	-0.390956	2.60904	0.584381	-0.025672	-1.06415	-1.06415	-1.06415	-1.06415	0.06625	1.08395	-1.06415	0.57189	-1.06415	0.680596	-1.06415	-1.06415	-1.06415	-1.06415	-1.06415
299	D	426	15.0974		623.162																0.16502	1.2335	-0.795452	0.387413	-0.795452	2.796	-0.795452	0.595008	-0.19755	0.595008	0.334945	3.30798	1.08256	0.42136	-0.795452	-0.795452	-0.795452	-0.795452	-0.050709	1.76988	-0.795452	0.667521	-0.795452	-0.795452	-0.795452	-0.795452	-0.795452	0.709341	-0.122262
300	D	332	12.1737	C27H30O16	609.146	609.146	0.43011	Luteolin 6,8-di-C-hexoside		Flavonoid					591 [M-H]-18; 519 [M-H]-90; 489 [M-H]-120; 399 [Aglycone (285)+113]; 369 [Aglycone (285)+83]				MS-MS Fragments; Marin et al. 2004 & Wahyuni et al. 2011	2	0.022849	0.562215	-0.996517	-0.996517	-0.996517	-0.37308	-0.996517	-0.996517	1.30973	0.363886	-0.996517	3.57211	1.29388	0.393943	-0.451082	0.301825	-0.996517	-0.996517	-0.996517	1.90777	-0.996517	0.79403	-0.996517	-0.996517	-0.996517	-0.996517	-0.996517	-0.996517	-0.996517
301	D	357	13.1834	C26H28O15	579.136	579.135	0.207205	Luteolin 6-C-hexoside-8-C-pentoside		Flavonoid					561 [M-H]-18; 519 [M-H]-60; 489 [M-H]-90; 459 [M-H]-120; 399 [Aglycone (285)+113]; 369 [Aglycone (285)+83]				MS-MS Fragments; Marin et al. 2004 & Wahyuni et al. 2011	2	0.28055	-0.118721	-1.01779	-1.01779	-1.01779	-1.01779	-1.01779	-1.01779	1.49385	-0.445885	-1.01779	3.57689	1.4732	-1.01779	-1.01779	-1.01779	-1.01779	-0.320354	-1.01779	2.10814	-1.01779	0.870787	-1.01779	-1.01779	-1.01779	-1.01779	-1.01779	-1.01779	-1.01779
302	D	383	13.9965	C26H28O15	579.136	579.135	0.417864	Luteolin 6-C-pentoside-8-C-hexoside		Flavonoid					561 [M-H]-18; 519 [M-H]-60; 489 [M-H]-90; 459 [M-H]-120; 399 [Aglycone (285)+113]; 369 [Aglycone (285)+83]				MS-MS Fragments; Marin et al. 2004 & Wahyuni et al. 2011	2	0.508684	0.080349	-1.05005	-1.05005	-1.05005	-1.05005	-1.05005	-1.05005	1.59225	-0.305305	-1.05005	3.5235	1.39155	-1.05005	-1.05005	-1.05005	-1.05005	-0.172038	-1.05005	2.24035	-1.05005	0.880051	-1.05005	-1.05005	-1.05005	-1.05005	-0.867183	-1.05005	-1.05005
303	D	396	14.3397	C26H28O14	563.141	563.141	0.0639272	Apigenin 6-C-pentoside-8-C-hexoside		Flavonoid	HpmsE088-6b; 161.353 cM; P06; 5.57				545 [M-H]-18; 503 [M-H]-60; 473 [M-H]-90; 443 [M-H]-120; 383 [M-H]+113; 353 [M-H]+83				MS-MS Fragments; Marin et al. 2004 & Wahyuni et al. 2011	2	0.771827	0.508257	-2.13239	-1.76316	-0.927276	0.006024	-1.81046	-0.918611	1.01283	0.978456	-1.48214	3.19504	1.65333	1.99918	-0.236225	0.800973	-0.651263	1.15917	0.6402	1.83724	-2.74773	1.2349	-1.58807	-0.859371	-3.09286	-2.91	-0.944763	-2.68761	-3.09286
304	D	414	14.7899		563.141						HpmsE088-6b; 159.353 cM; P06; 3.78										0.637237	0.978274	-1.96709	-1.96709	-1.96709	-1.96709	-1.96709	-1.96709	1.00337	1.7689	-1.96709	3.12724	1.61136	2.17218	0.544555	1.23708	-0.490044	1.04746	0.385698	1.73934	-1.96709	1.40466	-1.96709	-1.96709	-1.96709	-1.96709	-1.96709	-1.96709	-1.96709
305	D	477	16.1625		527.05						HpmsE088-6b; 164.353 cM; P06; 6.4										1.05762	2.57954	-2.4506	0.524821	-0.460382	2.30717	-0.682775	0.416761	1.48715	1.6731	-0.075092	3.59438	1.28246	-0.987629	-1.68277	-0.918588	-2.4506	-2.33813	-0.356274	2.23779	-2.4506	0.732262	-0.765237	1.25283	-2.4506	-0.89187	-2.4506	-2.4506	-2.4506
306	D	433	15.4226	C21H20O11	447.095	447.093	2.84952	Luteolin 8-C-hexoside		Flavonoid	HpmsE088-6b; 165.353 cM; P06; 3.76				357 [M-H]-90; 327 [M-H]-120				MS-MS Fragments; Marin et al. 2004 & Wahyuni et al. 2011	2	0.118202	1.83414	-2.50523	-0.844323	1.77717	1.83606	-1.62722	-0.485869	1.14018	1.90736	-1.35714	4.15606	1.45022	1.71576	-2.50523	1.74064	-2.50523	0.42997	-1.08533	1.85327	-2.50523	1.95774	-0.056477	-0.670294	-2.50523	-1.33965	0.93277	-2.50523	-2.50523
307	D	357	13.3281	C27H30O15	593.151	593.151	0.438337	Apigenin 6,8-di-C-hexoside		Flavonoid	HpmsE088-6b; 162.353 cM; P06; 8.69				575 [M-H]-18; 533 [M-H]-60; 503 [M-H]-90; 473 [M-H]-120; 383 [Aglycone (270)+113]; 353 [Aglycone (270)+83]				MS-MS Fragments; Marin et al. 2004 & Wahyuni et al. 2011	2	0.263924	0.932858	-2.66499	-0.906001	-0.076336	0.798469	-0.659455	0.225529	0.553431	1.78126	-0.892945	3.06711	1.4054	1.89196	0.509856	0.77002	-1.47791	0.574734	0.119994	1.24042	-2.88001	1.10217	-1.29504	0.057473	-3.47791	-1.62127	-0.094904	-1.71008	-2.71008
308	D	418	14.9526	C21H20O11	447.094	447.093	2.23443	Luteolin 6-C-hexoside		Flavonoid	HpmsE088-6b; 167.353 cM; P06; 6.89				429 [M-H]-18; 357 [M-H]-90; 327 [M-H]-120				MS-MS Fragments; Marin et al. 2004 & Wahyuni et al. 2011	2	0.383298	1.97438	-2.1811	-0.393324	0.990334	1.79228	-1.51671	-0.656358	1.21768	1.84252	-0.77974	3.86019	1.27337	1.12577	0.803504	1.12026	-3.1811	-0.316566	-1.17431	1.97438	-2.6802	1.49186	-0.401229	-0.250812	-2.93174	-1.07613	0.06252	-3.15414	-3.69957
309	D	943	20.4032		482.241																-1.91566	2.00417	-1.91566	0.406264	0.547308	2.63643	-1.91566	-1.66569	-0.279627	0.616349	0.781774	1.68224	-0.304938	0.793746	-0.292227	1.65624	1.52952	0.382677	-1.91566	-0.858331	-1.24247	2.1695	-1.91566	-1.91566	-1.91566	-1.19438	0.643067	-0.19438	-1.10275
310	D	6349	43.562		454.226																-1.23344	1.69153	-1.23344	3.04896	1.83323	2.64457	-1.23344	-1.23344	-0.857932	1.08849	-0.33437	-1.23344	0.111695	0.534386	0.557106	3.14769	-1.23344	0.737015	-1.23344	-1.23344	-1.23344	2.77869	-1.23344	-1.23344	-1.23344	-0.770469	-0.888305	-1.15749	-1.23344
311	D	6388	46.1425		456.241																-0.479634	0.668465	-0.479634	1.90337	1.67724	1.72877	-0.479634	-0.479634	-0.479634	0.895875	-0.479634	-0.479634	-0.479634	-0.479634	-0.479634	2.50567	-0.479634	0.038834	-0.479634	-0.479634	-0.479634	1.92562	-0.479634	-0.479634	-0.479634	-0.479634	-0.479634	-0.479634	-0.479634
312	D	583	17.5886		777.224																-0.816928	1.61747	-0.816928	-0.816928	-0.816928	-0.816928	0.806509	0.768034	-0.816928	3.19036	0.588328	3.5828	-0.816928	-0.095644	-0.668829	-0.298461	-0.816928	0.831599	-0.816928	-0.816928	-0.816928	0.984846	-0.816928	-0.816928	-0.816928	-0.816928	1.7874	-0.382525	-0.816928
313	D	443	15.5853		627.193																-1.66005	2.19389	-1.19707	1.42971	0.270051	0.505538	-1.66005	1.65014	-0.393767	3.32032	1.5271	3.74889	-0.529651	0.823987	-0.128034	0.320324	0.217962	1.8205	-1.66005	-1.22565	-1.66005	1.23379	-1.66005	-1.66005	-1.66005	-0.314912	1.9697	0.207315	-0.938764
314	D	555	17.2633		465.142						P17M32-201; 1 cM; P03b; 4.4										-2.07208	2.92521	-2.50648	-0.176775	-0.315055	0.28969	-2.50648	0.977553	-1.54601	1.76587	2.27983	4.3247	-2.50648	0.984506	-0.988014	0.583273	-1.56619	0.220704	-2.50648	-0.639119	-2.04351	1.68921	0.66777	-2.16134	-1.90858	-0.050598	2.19096	-1.64985	-2.32362
315	D	2050	25.0424		725.282																-0.901593	-0.123985	-1.30685	-1.30685	0.053553	-1.30685	-1.30685	-0.585566	-1.30685	2.58173	0.483697	2.75282	0.184137	0.278113	-0.901593	-0.708948	1.43206	0.437893	-1.19437	0.61298	-1.30685	1.19794	-0.633659	0.156123	-0.708948	-0.471909	-0.158751	-0.562107	-1.30685
316	D	2304	25.9092		575.235																-2.4056	0.657133	-2.688	-2.688	1.15511	-2.16954	-1.3583	0.668598	-0.88623	2.87073	1.40404	2.98136	0.70617	1.13872	0.321712	0.326545	1.05964	-0.96672	-1.45451	0.336163	-2.688	1.62218	-2.688	-2.688	-0.678288	-0.096557	1.40861	-0.707632	-1.688
317	D	342	12.86		485.179																-0.582207	1.05881	0.284718	-0.564577	-0.680054	0.396949	-1.04534	-0.265017	-0.667454	0.417793	1.40144	1.73854	0.21157	0.970872	-1.20006	0.641874	-0.124928	-0.001191	0.12368	0.520479	-1.17309	0.449951	-1.70559	-0.840519	-0.564577	0.909121	1.38036	0.079513	-0.648758
318	D	374	13.7248		431.194																-0.233828	0.280151	-0.210273	-0.607893	-0.801088	0.170034	0.426323	0.808586	-0.319436	1.30488	0.84558	1.18898	-0.413806	0.242239	-0.864019	0.499572	0.648715	0.508471	-0.757761	0.463411	-0.555014	0.653537	-2.76632	-1.74925	-0.577439	-0.319436	0.378578	-0.011436	-0.658794
319	D	568	17.4259	C17H32O10	395.194	395.192	4.84321	Hexanol - pentose - Hexose		Fatty acid derivative									database in house (MS & RT-based)	1	-4.35724	1.86167	-0.196001	-0.193823	0.500746	1.05628	-0.442567	2.01027	0.932161	0.948026	1.39186	1.92617	0.367002	2.02904	1.48927	0.43049	-3.26291	0.88761	0.815936	-4.24476	-4.10726	0.583058	-4.35724	-0.533265	-0.589409	-0.178672	1.7558	0.963717	-0.086908
320	D	600	17.9853		395.195																-2.36223	1.46998	0.135681	-1.04812	-0.442395	0.785873	-1.01709	1.69042	-0.857433	2.42267	0.020779	1.73438	-0.128735	1.94992	1.4255	0.904056	-0.484215	0.891846	0.699785	-0.352509	-2.36223	0.986743	-2.36223	-2.04812	-0.538255	-0.063884	1.71141	1.4836	0.376689
321	D	X-4	10.9638	C19H28O11	431.158	431.156	5.0585	Benzyl alcohol-dihexose		Phenylpropanoid									database in house (MS & RT-based)	1	-0.441964	-0.441964	0.231226	-0.441964	-0.441964	1.53841	-0.441964	3.36539	-0.441964	1.34858	-0.441964	0.633985	0.155937	-0.441964	2.03508	0.670511	1.06283	-0.441964	-0.441964	-0.441964	-0.441964	0.963293	-0.441964	-0.441964	-0.441964	-0.441964	0.231226	0.538407	-0.441964
322	D	X-5	12.1916	C17H32O11	411.189	411.187	5.0342	3-Methyl-1-butanol; O-[?-D-Glucopyranosyl-(1?6)-?-D-glucopyranoside]		Ile/Leu derivative	P17M32-133; 12.509 cM; P03c; 3.93								Dictionary Natural Products (MS only)	-	-2.00661	-0.14997	-0.447875	-1.46117	-1.78979	1.05073	-2.00661	2.61366	-0.98724	1.71172	-0.98724	-0.026235	1.66352	-0.139244	0.928599	1.66046	0.938759	-0.543634	-2.00661	-1.48814	-1.19369	2.23927	-2.00661	-2.00661	-1.19369	1.3231	1.52203	3.30456	2.33661
323	D	453	15.8729	C18H34O11	425.204	425.203	2.62933	1-Hexanol; O-[β-D-Glucopyranosyl-(1->2)-β-D-glucopyranoside]		Fatty acid derivative									database in house (MS & RT-based)	-	-3.03093	0.687321	-0.811759	-0.052693	-0.408875	1.57301	-1.11206	2.65046	-1.08646	3.59097	0.48543	2.55466	1.11543	0.544612	2.01461	0.522383	0.059185	-1.15851	-2.04224	-0.270484	-0.710503	1.48543	-3.51786	-2.62154	-2.13611	-0.188577	1.24209	0.746602	-0.147265
324	D	493	16.3965		425.205																-2.38125	1.09005	-1.5369	-0.711402	-0.448368	2.25339	-0.76387	1.92419	-1.38125	2.59915	0.278256	2.99852	0.176123	0.852802	0.508043	0.759227	0.838794	-0.218634	-1.12644	-0.711402	-0.660777	1.96828	1.84581	-2.63123	-1.61187	0.329239	1.76294	0.647154	-0.175349
325	D	342	12.8957	C27H30O16	609.146	609.146	0.471151	Quercetin 3-O-rhamnoside-7-O-glucoside		Flavonoid					463 [M-H]-146; 447 [M-H]-162; 301 [M-H]-146-162				MS-MS Fragments; Marin et al. 2004 & Wahyuni et al. 2011	2	-0.335133	2.17993	-0.763227	0.010003	-0.296659	1.72688	-1.84415	0.281962	0.077466	3.03379	2.32732	3.84934	0.141914	0.230201	0.645239	-0.354762	-2.33513	-2.33513	-1.90073	0.781843	-0.533359	0.731538	-2.33513	0.821736	0.569157	0.986795	1.95327	0.914845	0.092039
326	D	647	18.5268	C27H30O16	609.146	609.146	0.270871	Quercetin rhamnoside-glucoside		Flavonoid	P17M39-130; 143.719 cM; P02; 4.18				447 [M-H]-162; 301 [M-H]-162-146				MS-MS Fragments; Marin et al. 2004 & Wahyuni et al. 2011	2	-0.51652	1.88136	-0.23412	0.055387	-1.02553	1.23403	-1.51652	0.604943	-0.386123	0.262712	1.8015	1.94291	-1.51652	-0.971086	0.144392	-0.459187	-1.51652	-1.51652	-1.51652	1.05539	0.228223	0.423774	-1.51652	-1.51652	1.52195	1.90702	3.23837	3.43011	2.71282
327	D	722	19.1952	C21H20O11	447.094	447.093	2.30377	Quercetin 3-O-rhamnoside		Flavonoid	E38M49-534; 7 cM; P10b; 3.96				301 [M-H]-146				MS-MS Fragments; Marin et al. 2004 & Wahyuni et al. 2011	2	-0.8009	2.16197	0.267812	-0.593668	-0.204256	2.24811	-2.53396	1.53967	0.210781	2.90044	2.28725	3.92325	-2.53396	0.953552	2.92724	1.01147	-2.53396	-2.53396	-2.53396	2.1377	0.826441	2.20203	-2.53396	-2.18883	1.86391	2.14685	4.42932	3.2086	2.5443
328	D	216	2.69678		259.02						P14M48-109; 47.781 cM; P01; 5.94										0.037284	1.28486	-0.029767	0.071635	0.675191	0.2321	-0.355201	-0.116355	0.096231	0.761895	0.565431	0.643043	0.096231	0.463641	-0.131305	0.183392	-1.57467	0.347667	-0.671873	0.674332	0.096231	-0.408839	0.122936	0.229762	-0.046674	0.679482	0.419186	0.070329	-0.54234
329	D	1013	21.0537		343.109						P14M48-109; 49.781 cM; P01; 7.4										-0.657515	2.52625	0.282365	1.11148	1.92499	0.722129	-3.06277	-3.06277	0.646639	3.54035	1.63316	3.42039	0.499265	2.10607	1.88891	0.357132	-3.06277	-0.592744	-3.06277	1.35531	0.658513	1.9299	-0.76443	-0.740843	-1.18476	0.585756	0.8977	-3.06277	-3.06277
330	D	386	14.0501		393.052																-1.69881	3.40575	1.1632	0.567467	-1.3233	1.38175	-1.69881	-1.69881	0.962099	-1.69881	-1.69881	1.0106	-1.69881	2.82983	2.85328	4.19042	-1.69881	1.20548	-1.69881	1.21585	1.3725	1.98352	-1.69881	-1.69881	-1.69881	0.045929	3.03718	-1.69881	-1.69881
331	D	431	15.4048		423.063						E32M49-267; 51.015 cM; P02; 7.86	HpmsaT2-14-4_Q1; 10 cM; P04a; 3.7									-0.341427	2.1286	-0.341427	0.824159	-0.341427	1.77105	-0.341427	-0.341427	-0.341427	-0.341427	-0.341427	-0.341427	-0.341427	0.17704	0.697047	1.00371	-0.341427	-0.341427	-0.341427	-0.341427	-0.341427	1.28201	-0.341427	-0.341427	-0.341427	-0.341427	2.45474	-0.341427	-0.341427
332	D	612	18.0389		607.24																1.3213	-1.01614	1.39646	-1.01614	-0.868039	0.502329	-1.01614	-1.01614	0.740193	-0.671002	-0.833273	-0.36761	2.27026	2.62616	-1.01614	-1.01614	-1.01614	2.12756	-1.01614	1.29797	0.705146	-0.016138	-1.01614	-1.01614	0.657052	-0.117067	-1.01614	-1.01614	-1.01614
333	D	590	17.6957		626.224						P17M39-130; 125.709 cM; P02; 6.3										-0.951349	-0.951349	0.346992	-0.951349	-0.951349	0.439111	-0.951349	-0.951349	2.74308	-0.838874	-0.951349	-0.951349	1.02902	-0.951349	-0.951349	-0.951349	-0.546092	0.684688	-0.951349	0.93723	-0.951349	-0.951349	-0.951349	-0.951349	0.553443	0.483054	-0.951349	0.1246	-0.63724
334	D	1238	21.974		727.259																-0.717916	-1.67839	1.96078	-1.67839	-1.67839	0.521549	-1.67839	-1.67839	2.81433	-1.67839	-1.67839	-1.67839	-1.67839	2.65132	-1.67839	-1.67839	-0.042352	4.74697	-1.67839	1.65132	-1.67839	-1.67839	-1.67839	-1.67839	-1.67839	-1.67839	-1.67839	4.00166	3.36955
335	D	510	16.5413	C20H24O6	359.149	359.15	2.22748	Benzopyranone-Methyl-C9H15O2		Phenylpropanoid						17.26	359.15 [M-H]-; 341.14 [M-H]-18.01; 329.14 [M-H]-30.01; 205.09 [M-H]-154.06		MSn Fragments; Dictionary of Natural Products	2	1.33054	-1.42224	2.09208	-1.4469	-2.25322	2.31564	-2.7709	-1.93565	1.96775	-0.670674	-1.08894	-0.574694	1.26434	2.58867	-0.588347	-1.10848	-3.76056	2.71957	-3.49753	3.00441	1.88618	1.17085	2.0903	-1.73502	2.24491	1.71703	0.037934	2.12243	0.968915
336	D	954	20.4032		671.235																1.20021	-1.77025	0.55168	-1.77025	-1.77025	1.3646	-1.77025	-1.77025	2.08908	-1.77025	-1.77025	-0.935308	0.512152	1.43815	-0.025506	-1.77025	-1.77025	2.00614	-1.77025	1.39099	0.314919	0.454927	2.06742	-1.77025	1.61275	1.64235	0.567193	1.57105	1.01465
337	D	533	16.8666		393.18																-0.403242	-0.403242	-0.403242	-0.403242	-0.403242	-0.403242	-0.403242	-0.403242	-0.403242	-0.403242	-0.403242	-0.18643	-0.403242	-0.403242	-0.403242	-0.403242	-0.403242	-0.403242	-0.403242	-0.403242	-0.403242	-0.403242	-0.403242	-0.403242	0.49583	-0.403242	-0.403242	-0.18643	-0.403242
338	D	6450	49.9329		679.354						HpmsE-065_Q3; 23.046 cM; P10b; 4.3	E32M49-597; 23.434 cM; P12b; 5.4									-2.21982	2.35863	1.02605	-2.21982	-1.38488	-2.21982	-2.21982	0.140583	1.20372	-0.34181	-2.21982	-2.14387	1.76548	2.48661	-2.21982	2.07256	0.125316	0.228938	-1.81456	-2.21982	1.40993	0.200084	-2.21982	-2.21982	0.365143	0.228938	0.740652	2.47762	1.78018
339	D	6384	45.9084		689.339						HpmsE004-1&8_Q1; 45.211 cM; P08; 5.96										-1.15246	0.161652	2.00441	0.671513	-1.15246	0.544981	-1.15246	-0.633989	0.48358	-1.15246	-1.15246	-1.15246	0.556953	2.78784	-0.718054	1.74661	-1.15246	1.0893	-1.15246	-1.15246	0.837763	-0.431173	-1.15246	-1.15246	-1.15246	0.081034	-0.339542	1.50846	0.777642
340	D	6428	48.832		731.349																-1.68087	0.66426	1.45397	0.348076	-0.290416	1.24922	-1.68087	-1.03235	0.891031	0.746296	-0.320473	0.535936	0.760723	2.80141	-1.10897	1.59349	-0.007685	2.49121	-1.68087	-0.642401	0.986189	0.493376	-1.68087	-1.68087	-1.68087	-1.68087	0.197134	0.33849	-0.382534
341	D	6414	48.0743		703.353						HpmsE004-1&8_Q1; 43.211 cM; P08; 4.17										-2.55314	0.220213	1.84588	1.86654	-0.768364	2.34062	-1.71915	0.919065	0.659699	-0.605027	-1.62549	-2.3902	0.696436	1.92822	0.676514	1.51949	-1.32181	1.13153	-1.61727	-1.67582	-0.026855	0.085689	-1.13419	-1.36246	-1.0488	0.558108	-0.857534	0.559921	-0.110919
342	D	6456	50.3117		717.371						HpmsE116_5_Q1; 6 cM; P05a; 4.04										-2.04897	1.01304	1.24142	1.93387	-0.139481	3.24043	0.09913	0.648469	0.916504	0.090306	-1.50353	-2.04897	0.233431	1.64546	1.62116	0.855321	-1.04897	1.24142	-2.04897	0.27296	-0.614566	0.192789	-2.04897	-0.530501	-0.464006	-1.1499	-2.04897	0.462677	-0.192332
343	D	6398	46.918		665.338						HpmsE-065_Q3; 28.046 cM; P10b; 3.99										-3.12698	1.70523	0.766857	1.23911	-1.99658	1.14739	-1.64993	-0.459913	0.916235	0.573462	-0.453787	-1.2384	1.13321	1.51532	2.21528	1.06231	-1.67822	-0.622185	-1.79727	-1.76658	1.0277	-0.876999	-3.12698	-1.35915	0.643709	-0.588238	0.512193	1.25416	0.603148
344	D	6436	49.2466		679.352																-3.05682	1.01711	0.446699	2.30866	-1.20267	3.28011	0.366215	0.491261	0.989254	0.208524	-0.263405	-1.99571	0.502483	0.686201	3.4954	0.661119	-1.07076	-0.431955	-1.4858	-0.192159	-0.117016	-0.572385	-5.54781	-1.4858	0.208524	-0.418524	-0.393126	0.272717	-0.348931
345	D	304	10.4759		337.152						Epms_561-11_Q1; 23.678 cM; P11; 6.59										-1.80802	1.55836	0.457966	0.5948	0.349068	0.216122	-0.381957	-0.986819	1.09237	-1.16239	-0.063987	0.355009	1.47079	1.88697	0.698125	0.893105	-1.37538	-0.077259	-2.51289	0.394003	-1.33657	0.18977	-3.94729	-3.57178	-0.202548	-2.58689	-2.36233	-1.06399	-1.76443
346	D	6123	37.4609		415.262				Pep21 = C29H36O2		P11M48-142; 92.949 cM; P02; 4.32										-1.89223	0.420928	0.933742	0.13484	-1.07864	0.522809	0.348779	0.567203	0.57513	-0.925396	1.11322	-0.04788	0.258133	0.841454	0.594759	-0.129269	-0.570301	0.438416	-1.57907	0.330163	-0.05398	-0.321913	-2.72717	-2.35166	-0.510359	0.063377	0.42532	0.213124	-0.797071
347	D	6242	39.8609		417.279																-1.73021	0.093757	0.821885	-0.119487	-0.564627	0.354955	0.452652	0.317722	0.63019	-0.400507	1.52794	-0.132311	-0.211745	0.912083	-0.14525	-0.354703	0.77458	0.317722	-1.73021	1.04902	-0.132311	-0.480234	-1.73021	-1.73021	-0.020802	0.093757	0.893224	0.126424	-0.962386
348	D	6201	39.2837	C19H29NO3	304.19			capsaicin/capsaicin analogue		Phenylpropanoid	Hpms1-227_Q1					40.63	318.17 [M-H]-; 304.19 [M-H]-13.98; 168.14 [M-H]-13.98-136.05		MSn Fragments	2	-1.06896	0.597871	0.577469	0.534267	-0.477882	0.897341	0.047933	0.757955	0.65323	0.030884	0.077291	0.144216	0.448598	1.40874	0.67122	0.495956	0.024438	0.459788	-1.74887	0.815085	-0.236875	0.020125	-3.36358	-2.73422	-0.270822	-1.22915	-0.139577	0.352383	-0.639065
349	D	6325	42.2252		406.135						Hpms1-227_Q1; 97.03 cM; P07; 4.36	Gpms159-10_Q1; 1 cM; P10a; 3.7	E32M49-597; 33.148 cM; P12b; 3.7								-0.718857	-0.152206	0.393618	0.257556	0.285037	0.432756	0.080678	0.237601	1.11827	0.807754	0.292793	-0.146951	0.304351	1.1655	0.312004	0.521251	0.579484	0.021225	-3.04079	1.26151	-0.09542	0.167614	-1.39226	-3.04079	0.281143	-0.495351	0.245617	0.308183	-0.301871
350	D	1139	21.613		960.351						P17M39-130; 151.719 cM; P02; 7.89										-0.437953	-0.092818	-0.437953	-0.437953	-0.437953	-0.437953	-0.437953	0.692443	-0.437953	-0.437953	-0.437953	-0.437953	2.19808	-0.437953	-0.437953	-0.437953	1.8202	-0.437953	1.18548	-0.437953	-0.437953	-0.437953	-0.437953	-0.437953	-0.437953	-0.437953	-0.437953	-0.437953	-0.437953
351	D	6448	49.5183		680.357																-0.180125	-0.180125	-0.180125	-0.180125	-0.180125	-0.180125	-0.180125	-0.180125	-0.180125	-0.180125	-0.180125	-0.180125	-0.180125	-0.180125	-0.180125	-0.180125	-0.180125	-0.180125	-0.180125	-0.180125	-0.180125	-0.180125	-0.180125	-0.180125	-0.180125	-0.180125	-0.180125	-0.180125	-0.180125
352	D	537	16.9559		755.205																-0.45627	1.73516	-0.45627	-0.45627	-0.45627	0.265014	-0.45627	0.504202	-0.343795	3.39227	-0.45627	1.26501	1.85784	-0.45627	-0.206292	-0.45627	0.115636	-0.45627	1.19226	0.334277	-0.45627	0.42174	-0.45627	-0.45627	-0.45627	3.27972	-0.45627	-0.45627	-0.45627
353	D	681	18.8163		769.22						P17M39-130; 136.709 cM; P02; 5.5	Hpms1_165-4_Q1; 48.012 cM; P04a; 4.6	HpmsE059-10_Q1; 15.861 cM; P10b; 5.9								-1.12196	2.26104	-1.12196	-1.12196	-1.12196	1.69649	-1.12196	0.176377	-1.12196	3.70063	1.23083	1.76662	2.71024	-1.12196	-0.222893	-1.12196	1.19215	-0.243954	0.128015	0.622779	-1.12196	0.990511	-1.12196	-1.12196	-0.102598	1.48876	0.981466	-0.121964	-1.12196
354		3452	28.8328		1183.99																-0.163725	-0.163725	-0.163725	-0.163725	-0.163725	-0.163725	-0.163725	-0.163725	-0.163725	-0.163725	-0.163725	-0.163725	-0.163725	-0.163725	-0.163725	-0.163725	-0.163725	-0.163725	-0.163725	0.533713	-0.163725	-0.163725	-0.163725	-0.163725	-0.163725	-0.163725	-0.163725	-0.163725	-0.163725
355		5077	32.7323		1145.5																-0.060649	-0.060649	-0.060649	-0.060649	-0.060649	-0.060649	-0.060649	-0.060649	-0.060649	-0.060649	-0.060649	-0.060649	-0.060649	-0.060649	-0.060649	-0.060649	-0.060649	-0.060649	-0.060649	-0.060649	-0.060649	-0.060649	-0.060649	-0.060649	-0.060649	-0.060649	0.977825	-0.060649	-0.060649
356	E	543	17.1007		547.168																-0.344003	-0.344003	-0.344003	-0.344003	-0.344003	-0.344003	-0.344003	-0.344003	-0.344003	-0.344003	-0.344003	-0.344003	-0.344003	-0.344003	-0.344003	-0.344003	-0.344003	-0.344003	-0.344003	-0.344003	-0.344003	-0.344003	-0.344003	-0.344003	-0.344003	-0.344003	4.02586	1.20143	0.596292
357	E	513	16.5235		517.158																-1.38884	-1.38884	-1.38884	-1.38884	-1.38884	-1.38884	-1.38884	-1.38884	-1.38884	-1.38884	-1.38884	-1.38884	-1.38884	-1.38884	-1.38884	-1.38884	-1.38884	-1.38884	-1.38884	-1.38884	-1.38884	-1.38884	-1.38884	-1.38884	-1.38884	0.499741	4.58658	2.85909	2.24406
358	E	346	12.985		475.147																-0.494421	-0.494421	-0.494421	-0.494421	-0.494421	-0.494421	-0.494421	-0.494421	-0.494421	-0.494421	-0.494421	-0.494421	-0.494421	-0.494421	-0.494421	-0.494421	-0.494421	-0.494421	-0.494421	-0.494421	-0.494421	-0.494421	-0.494421	-0.494421	-0.494421	-0.494421	3.78998	1.64485	0.73907
359	E	526	16.7754		365.112																-0.343038	-0.343038	-0.343038	-0.343038	-0.343038	-0.343038	-0.343038	-0.343038	-0.343038	-0.343038	-0.343038	-0.343038	-0.343038	-0.343038	-0.343038	-0.343038	-0.343038	-0.343038	-0.343038	-0.343038	-0.343038	-0.343038	-0.343038	-0.343038	-0.343038	-0.343038	3.63239	2.11285	0.787359
360	E	476	16.1446		473.17						HpmsE143-9_Q1; 72.864 cM; P09; 4.25										-2.70858	-2.70858	-2.70858	-2.70858	-2.70858	-1.57818	-2.70858	-0.830566	-2.70858	0.200912	-2.70858	-0.929344	-1.7481	-2.70858	-0.906802	-2.70858	-2.70858	-2.70858	-2.70858	-2.70858	-2.70858	0.465675	-2.70858	-2.70858	-1.03539	-0.245604	1.4084	2.39031	1.55161
361	E	769	19.3202		465.199						P14M41-162; 43.145 cM; P10b; 3.8										-1.42001	-1.42001	-1.42001	-1.42001	-1.42001	-1.42001	-1.42001	-1.42001	-1.42001	-1.42001	-1.42001	-1.42001	-1.42001	-1.42001	-1.42001	-1.42001	-1.42001	-1.42001	-1.42001	-1.42001	-1.42001	2.458	-1.38154	-1.42001	-0.254427	-0.289616	2.32473	1.36489	0.599353
362	E	1232	21.974		467.215						P14M41-162; 43.145 cM; P10b; 6.59										-1.94973	-1.4043	-1.94973	-1.94973	-1.94973	-1.94973	-1.94973	-1.94973	-1.94973	-1.94973	-1.94973	-1.94973	-1.94973	-1.94973	-1.94973	-1.63562	-1.94973	-1.94973	-1.94973	-1.94973	-1.94973	2.54645	-1.94973	-1.54447	-0.21667	0.857625	3.11461	1.98037	1.1446
363	E	637	18.382		425.201	425.203	4.49315	Capsoside B	C18H34O11 = 4-Methyl-1-pentanol; O-[Î±-D-Galactopyranosyl-(1->6)-Î²-D-galactopyranoside]	Fatty acid derivative											-2.68064	-2.68064	-2.68064	-2.68064	-2.68064	-2.68064	-0.9832	-0.710182	-1.89009	-1.56816	-1.32024	0.148829	-2.68064	-2.64216	-2.68064	-2.68064	-0.523768	-0.935895	-1.72017	-2.68064	-2.68064	1.46746	-2.68064	-1.32024	-1.72017	0.864797	2.50223	1.13505	0.197371
364	E	1088	21.4325	C26H42O10	513.229	513.27	81.084	Capsianoside V	Trihydroxy-phytatetraen-oic acid-?-O-glucose I	Acyclic diterpenoid	P11M48-517; 90.567 cM; P09; 6.43								Dictionary of Natural Products (MS based)	3	-1.20924	-0.637331	-1.20924	-1.20924	-1.20924	-0.864102	-0.718251	1.04074	-1.20924	-0.487954	-1.20924	-0.289408	-1.20924	-0.663803	0.007574	-0.228866	0.88509	-0.289408	-1.20924	-0.803981	-0.289408	1.55859	-1.20924	-1.20924	-1.20924	0.295555	1.6257	0.476127	0.476127
365	E	1157	21.7042		469.221																-0.650774	-0.650774	-0.650774	-0.650774	-0.650774	-0.650774	-0.650774	-0.650774	-0.650774	-0.650774	-0.650774	-0.650774	-0.650774	-0.650774	-0.650774	-0.650774	-0.650774	-0.650774	-0.650774	-0.650774	-0.650774	1.25871	-0.650774	-0.650774	-0.650774	-0.245518	2.04064	0.985262	0.184166
366	E	1558	23.3644		1010.95																-0.640935	-0.640935	-0.640935	-0.640935	-0.640935	-0.640935	-0.640935	-0.640935	1.54193	-0.640935	-0.640935	-0.640935	-0.640935	-0.640935	-0.640935	-0.640935	-0.640935	-0.640935	-0.640935	-0.640935	-0.640935	-0.640935	-0.640935	-0.640935	-0.358535	-0.640935	1.31954	0.507164	-0.640935
367	E	5017	32.4963		1451.7																-0.320794	2.10476	0.007261	-0.553454	0.640317	1.0904	-0.188882	1.743	-1.66593	-0.725635	-0.766858	-1.66593	-1.66593	-0.968492	-1.66593	-1.66593	-1.66593	-1.38353	-1.66593	-1.51783	-1.66593	-0.725635	-1.66593	1.47776	0.382005	-0.029892	0.64818	1.41924	0.274365
368	E	5778	34.7356		1435.7																0.074452	1.56555	0.425617	0.528711	-0.375074	1.31459	-0.159345	1.1838	-0.241807	0.096994	-1.70478	-0.610452	-1.70478	-1.70478	-1.70478	-1.70478	-1.70478	-0.227732	-1.70478	-1.70478	-1.70478	0.183799	-1.70478	-1.70478	0.235515	0.004631	-0.390671	0.096994	-1.6663
369	E	5898	35.3485		1487.65																0.777193	-1.44798	-1.44798	0.029065	-1.13387	-0.013579	-0.902548	0.084031	0.043005	-0.198004	-1.44798	-0.528152	-1.44798	-1.44798	-1.44798	-1.44798	-1.44798	-1.44798	-1.44798	-1.44798	-1.44798	0.296761	-1.44798	-1.44798	0.200545	-0.231171	-0.042726	0.149919	-0.750545
370	E	5530	33.8152		493.194																-2.36219	-2.36219	-2.36219	-2.36219	-2.36219	-2.17933	-2.36219	-2.36219	0.341242	0.867144	0.176546	0.727561	-0.040266	0.990595	0.254901	-0.401722	0.736692	-2.36219	0.216256	0.967512	-0.31426	0.028265	0.32317	-0.153795	0.222769	0.353166	1.15967	0.971385	0.341242
371	E	5713	34.6265		1072.47						P14M41-408; 66.057 cM; P09; 3.91										-1.28441	-1.28441	-1.28441	-1.28441	-1.28441	-1.28441	-1.28441	-1.28441	-1.28441	-1.28441	-1.28441	-1.28441	-1.28441	-1.28441	-1.28441	-1.28441	-1.28441	-1.28441	-1.28441	-1.28441	-1.28441	-1.28441	-1.28441	-1.28441	0.889844	-1.28441	1.076	0.715593	-1.28441
372	E	4460	31.1614		956.945																-2.98695	-0.634161	-2.61144	-2.98695	-2.98695	-2.83885	-1.911	-1.40199	1.45465	1.6428	3.04558	2.47337	0.5915	1.57343	1.64909	1.88841	0.973522	-0.326037	-2.98695	2.53746	1.52299	1.41831	-2.98695	-2.98695	-0.495963	0.178637	-0.856553	-0.745192	-1.67284
373	E	4635	31.6493		977.95						HpmsE143-9_Q1; 77.567 cM; P09; 3.78										-5.31024	-3.83319	-5.31024	-5.31024	-5.31024	-5.31024	-5.31024	-4.12737	0.540332	-0.031849	1.13226	0.362954	-0.555347	0.317939	0.526753	0.321876	-2.51406	-1.42958	0.62178	1.38908	0.104193	0.593402	-5.19776	-4.17984	0.022376	0.393949	-0.923499	0.071834	-0.827945
374	E	2383	26.288		972.438						HpmsE143-9_Q1; 75.567 cM; P09; 5.91										-3.30118	-3.30118	-3.30118	-3.30118	-3.30118	-3.30118	-2.89592	-3.30118	0.676722	-3.30118	-1.60374	-0.325755	-1.69045	1.15471	-0.910718	-1.40211	0.641655	-1.52195	-1.69045	-1.35076	0.649241	-0.449935	-3.30118	-3.30118	0.144006	0.636574	1.87846	1.79885	0.849119
375	E	3076	28.0751		964.442						HpmsE143-9_Q1; 73.864 cM; P09; 5.08										-2.18551	-0.751111	-2.18551	-2.18551	-2.18551	-2.18551	-2.18551	-1.81001	0.136415	-2.18551	0.523896	-2.18551	-0.626782	0.444237	-0.195294	0.014424	-0.019928	-0.476104	-1.53699	-2.18551	0.588027	-0.613607	-2.18551	-2.18551	-0.512324	1.08885	-0.350573	0.463014	-0.640079
376	E	2759	27.1369		1074.45																-0.313902	-0.313902	-0.313902	-0.313902	-0.313902	-0.313902	-0.313902	-0.313902	-0.313902	-0.313902	-0.313902	-0.313902	-0.313902	-0.313902	-0.313902	-0.313902	-0.313902	-0.313902	-0.313902	-0.313902	-0.313902	-0.313902	0.383536	-0.313902	-0.313902	2.1277	-0.313902	1.24483	-0.313902
377	E	6220	39.5177		671.364						P14M48-286; 1 cM; P03c; 4.11	P17M32-151; 39.012 cM; P04a; 5.8									-1.05163	-1.05163	-1.05163	-1.05163	-1.05163	-1.05163	-1.05163	-1.05163	-0.173616	-1.05163	-1.05163	-1.05163	-1.05163	-1.05163	-1.05163	-1.05163	-1.05163	-1.05163	-1.05163	-1.05163	-1.05163	0.533337	0.571811	-1.05163	0.596902	-0.939151	1.42542	0.761289	-0.588654
378	E	2224	25.7287		993.443						E35M58-303; 67.121 cM; P02; 3.76	P14M48-286; 1 cM; P03c; 9.3									-1.34516	-1.34516	-1.34516	-1.34516	0.76731	2.25916	-1.34516	3.08924	0.740002	-1.34516	-1.34516	-0.969656	-1.34516	-1.34516	-1.34516	-1.34516	-1.34516	-1.34516	-1.34516	-1.34516	-1.34516	-1.34516	0.278272	-1.34516	0.060091	1.10359	1.16648	2.58237	1.64014
379	E	2874	27.5872		1117.95						P14M48-286; 1 cM; P03c; 7.27										-1.64664	-1.64664	-1.64664	-1.64664	-1.64664	-1.64664	-1.64664	-1.64664	1.74009	-1.64664	-1.64664	-1.64664	-1.64664	-1.64664	-1.64664	-1.64664	-1.64664	-1.64664	-1.64664	-1.64664	-1.64664	-1.60817	1.44769	-1.64664	0.293652	1.76961	-0.570693	1.25243	1.25243
380	E	2464	26.4507		1001.43						E35M58-303; 66.121 cM; P02; 4.06	P14M48-286; 1 cM; P03c; 8.3	HpmsE143-9_Q1; 72.864 cM; P09; 4.1								-1.36277	-1.36277	-1.36277	-1.36277	-1.36277	-1.36277	-1.36277	-1.36277	0.546723	-1.36277	-1.36277	-1.36277	-1.36277	-1.36277	-1.36277	-1.36277	-1.36277	-1.36277	-1.36277	-1.36277	-1.36277	-1.28682	-1.36277	-1.36277	-0.064424	1.03511	1.78973	2.04249	1.57753
381	E	2503	26.6848		1000.93						P14M48-286; 1 cM; P03c; 8.32	HpmsE143-9_Q1; 81.567 cM; P09; 3.7									-2.30828	-2.30828	-2.30828	-2.30828	-2.30828	-2.30828	-2.30828	-2.30828	1.24714	-2.30828	-2.30828	-2.30828	-2.30828	-2.30828	-2.30828	-2.30828	-2.30828	-2.30828	-2.30828	-2.30828	-2.30828	-1.1427	-2.30828	-2.30828	0.662173	1.20336	2.29605	3.75781	2.66466
382	E	4817	32.1908		1059.48																-1.9762	-1.9762	-1.9762	-1.9762	-1.9762	-1.9762	-1.9762	-1.9762	2.09743	-1.9762	-1.9762	-1.63106	-1.9762	-1.9762	-1.9762	-1.9762	-1.9762	-1.9762	-1.9762	-1.9762	-1.9762	0.337908	-1.9762	0.836715	-1.9762	-1.9762	6.0645	5.46697	-1.9762
383	E	5818	35.0966		999.946						P11M48-517; 99.538 cM; P09; 4.54										-0.826426	-0.826426	-0.826426	-0.826426	-0.826426	-0.826426	-0.826426	-0.826426	-0.512317	-0.826426	-0.826426	-0.826426	-0.826426	-0.826426	-0.826426	-0.826426	-0.826426	-0.826426	-0.826426	-0.826426	-0.826426	-0.826426	-0.826426	-0.826426	0.230907	1.45597	1.65761	0.051584	0.533977
384	E	5188	33.0021		1037.97																-0.953109	-0.953109	-0.953109	-0.953109	-0.953109	-0.953109	-0.953109	-0.953109	-0.953109	-0.953109	-0.953109	-0.953109	-0.953109	-0.953109	-0.953109	-0.953109	-0.953109	-0.953109	-0.953109	-0.953109	-0.953109	-0.953109	2.22975	-0.953109	0.466794	1.14122	2.00234	1.11356	0.007363
385	E	5903	35.3663		956.946																-0.686097	-0.686097	-0.686097	-0.686097	-0.686097	-0.686097	-0.686097	-0.686097	-0.686097	-0.686097	-0.686097	-0.686097	-0.686097	-0.686097	-0.686097	-0.686097	-0.686097	-0.686097	-0.686097	-0.686097	-0.686097	-0.686097	-0.686097	-0.686097	-0.573622	0.872634	1.96864	-0.195111	-0.686097
386	E	2866	27.5872		973.446						P11M48-517; 87.567 cM; P09; 7.43										-1.47948	-1.47948	-1.47948	-1.47948	-1.47948	-1.47948	-1.47948	-1.47948	-0.519003	-1.47948	-0.262664	0.549476	-1.47948	-1.47948	-1.47948	-1.47948	-1.47948	-1.47948	-1.47948	-1.47948	-1.47948	-1.47948	-1.47948	-1.47948	0.8885	0.694776	2.36635	1.52539	0.587196
387	E	4637	31.5938		1140.99						HpmsE143-9_Q1; 74.864 cM; P09; 3.86										-0.514627	-0.514627	-0.514627	-0.514627	-0.514627	-0.514627	-0.514627	-0.514627	-0.514627	-0.514627	-0.514627	-0.514627	-0.514627	-0.514627	-0.514627	-0.514627	-0.514627	-0.514627	-0.514627	-0.514627	-0.514627	-0.514627	-0.514627	-0.514627	1.32031	0.751654	2.30934	1.99702	1.56132
388	E	5789	34.7891		977.951						P11M48-517; 99.538 cM; P09; 5.15										-1.93348	-1.93348	-1.93348	-1.93348	-1.93348	-1.93348	-1.93348	-1.93348	-1.93348	-1.93348	-1.93348	-1.93348	-1.93348	-1.93348	-1.93348	-1.93348	-1.93348	-1.18873	-1.93348	-1.93348	-1.93348	1.63515	-1.49907	-1.93348	0.85707	-0.248112	1.12853	0.426926	-0.733539
389	E	4955	32.4606		978.441						P11M48-517; 94.567 cM; P09; 5.99										-3.36567	-3.36567	-3.36567	-3.36567	-3.36567	-3.36567	-3.36567	-3.36567	0.2735	0.328759	-1.65626	-0.248693	-0.541699	0.222539	-0.615121	-3.36567	0.660891	0.91673	0.504362	0.097302	-3.36567	0.325744	-3.36567	-1.05942	0.430502	0.53862	-3.36567	0.032207	0.416399
390	E	5636	34.1941		561.256																-3.20327	-3.20327	-3.20327	-3.20327	-1.79801	-3.20327	-3.20327	-3.20327	0.435903	-0.10894	-3.20327	-0.13195	-1.07287	-0.242796	-3.20327	-3.20327	-0.712281	0.598506	-0.068424	-0.407096	-1.25285	0.1457	0.719136	0.352151	0.099032	0.420169	0.626199	1.40426	0.647975
391	E	5362	33.4364		1058.98						P11M48-517; 98.567 cM; P09; 5.79										-2.56172	-2.56172	-2.56172	-2.56172	-2.56172	-2.56172	-2.56172	-2.56172	0.262249	-2.56172	-2.56172	-2.56172	-2.56172	-2.56172	-2.56172	-2.56172	-2.56172	-2.56172	-2.56172	-2.56172	-2.56172	-1.08467	1.97198	-2.56172	1.61899	1.54398	3.43645	2.41122	1.32949
392	E	5690	34.4817		1035.97						P11M48-517; 99.538 cM; P09; 7.23										-2.68015	-2.68015	-2.68015	-2.68015	-2.68015	-2.68015	-2.68015	-2.68015	0.414173	-2.68015	-2.68015	-2.68015	-2.68015	-2.68015	-2.68015	-2.68015	-2.68015	-2.68015	-2.68015	-2.68015	-2.68015	-0.282277	-0.389762	-2.68015	0.898295	0.372487	2.4357	1.30515	0.265211
393	E	5800	34.9518		977.951						P11M48-517; 98.567 cM; P09; 8.31										-2.74295	-2.74295	-2.74295	-2.74295	-2.74295	-2.74295	-2.74295	-2.74295	0.452734	-2.74295	-2.74295	-2.74295	-2.74295	-2.74295	-2.74295	-2.74295	-2.74295	-2.74295	-2.74295	-2.74295	-2.74295	-0.39782	-2.74295	-2.74295	1.10558	1.80914	2.91023	2.01338	1.03343
394	E	5976	35.7452		977.45						P11M48-517; 99.538 cM; P09; 7.71										-2.55401	-2.55401	-2.55401	-2.55401	-2.55401	-2.55401	-2.55401	-2.55401	-0.379756	-2.55401	-2.55401	-2.55401	-2.55401	-2.55401	-2.55401	-2.55401	-2.55401	-2.55401	-2.55401	-2.55401	-2.55401	-0.9821	-2.55401	-2.55401	0.675331	1.15242	2.52425	1.26168	0.441112
395	E	4686	31.8119		1059.97						P11M48-517; 96.567 cM; P09; 8.96										-3.69338	-3.69338	-3.69338	-3.69338	-3.69338	-3.69338	-3.69338	-3.69338	-0.151286	-3.69338	-3.69338	-3.69338	-3.69338	-3.69338	-3.69338	-3.69338	-3.69338	-3.69338	-3.69338	-3.69338	-3.69338	-3.69338	-3.69338	-0.105168	2.16191	2.48788	-0.612811	-1.39504	2.37097
396	E	4535	31.3776		1016.97			double charge chinense			P11M48-517; 97.567 cM; P09; 5.67										-3.08735	-3.08735	-3.08735	-3.08735	-3.08735	-3.08735	-3.08735	-3.08735	-1.08735	-1.83737	-3.08735	-2.12688	-3.08735	-3.08735	-3.08735	-3.08735	-3.08735	-3.08735	-3.08735	-3.08735	-3.08735	-2.16752	-3.08735	-0.689472	1.79199	2.52895	4.36475	2.6697	1.84147
397	E	4733	31.8119		1037.97			double charge chinense_[M-H]2- = 1037.9706			P11M48-517; 99.538 cM; P09; 6.49										-3.60001	-3.60001	-3.60001	-3.60001	-3.60001	-3.60001	-3.60001	-3.60001	-0.305635	-3.60001	-3.60001	-2.61964	-3.60001	-3.60001	-3.60001	-3.60001	-3.60001	-3.60001	-3.60001	-3.60001	-3.60001	-2.16561	-3.60001	0.335196	2.06629	2.17282	3.94897	3.29054	2.12791
398	E	4893	32.2086		1058.98			double charge chinense_[M-H]2- = 1058.976			P11M48-517; 99.538 cM; P09; 6.64										-4.18881	-4.18881	-4.18881	-4.18881	-4.18881	-4.18881	-4.18881	-4.18881	0.516119	-4.18881	-4.18881	-3.49138	-4.18881	-3.8747	-4.18881	-4.18881	-4.18881	-4.18881	-4.18881	-3.33218	-4.18881	-1.34842	-4.18881	-0.677167	2.50298	2.29304	4.74448	4.0532	2.51799
399	E	3217	28.327		1045.97						HpmsE143-9_Q1; 86.567 cM; P09; 5.06										-1.62592	-1.62592	-1.62592	-1.62592	-1.62592	-1.62592	-1.62592	-1.62592	-0.148874	-1.62592	-1.62592	-1.62592	-1.62592	-1.62592	-1.62592	-1.62592	-1.62592	-1.62592	-1.62592	-1.62592	-1.62592	-0.606556	-1.62592	-1.62592	1.66447	1.01637	3.28616	2.70378	1.56123
400	E	3405	28.7435		1110.97						P11M48-517; 92.567 cM; P09; 4.16										-1.96331	-1.96331	-1.96331	-1.96331	-1.96331	-1.96331	-1.96331	-1.96331	0.621656	-1.96331	-1.96331	0.319093	-1.96331	-1.68091	-1.96331	-1.96331	-0.378344	-0.963306	-1.31478	-1.85083	-1.78044	-0.664966	-1.96331	-1.96331	1.76682	1.15367	2.36057	1.86616	1.88523
401	E	1531	23.2196		1199.49						HpmsE143-9_Q1; 86.567 cM; P09; 3.98	P17M32-244; 11 cM; P10a; 4.9									-1.73501	-1.73501	-1.73501	-1.73501	-1.73501	-1.73501	-1.73501	0.586921	-1.48503	-1.73501	-1.73501	-1.73501	-1.73501	-1.73501	-1.73501	-1.73501	-1.73501	-1.73501	-1.73501	-1.73501	-1.73501	0.293944	-1.73501	-1.73501	-0.535069	0.322326	0.706591	1.93818	1.06677
402	E	737	19.3023		1115.51						P11M48-517; 89.567 cM; P09; 4.03	P17M32-244; 11 cM; P10a; 6.3									-1.25416	-1.25416	-1.25416	-1.25416	-1.25416	-1.25416	-1.25416	-1.25416	-1.25416	-1.25416	-1.25416	-1.25416	-1.25416	-1.25416	-1.25416	-1.25416	-1.25416	-1.25416	-1.25416	-1.25416	-1.25416	-0.054221	-1.25416	-1.25416	0.63442	0.69626	2.69878	1.54201	0.490584
403	E	923	20.3674		1201.51						P11M48-517; 99.538 cM; P09; 3.68	P17M32-244; 13 cM; P10a; 5.5									-1.782	-1.782	-1.782	-1.782	-1.782	-1.782	-1.782	-1.782	-1.15856	-1.782	-1.782	-1.782	-1.782	-1.782	-1.782	-1.782	-1.782	-1.782	-0.223266	-1.782	-1.782	0.756742	-1.782	-1.782	0.585979	0.127491	2.0907	1.75674	0.951064
404	E	3023	27.8768		1245.56						P17M39-242; 2 cM; P03a; 4.15	P17M32-201; 1 cM; P03b; 3.9	P11M48-517; 98.567 cM; P09; 7.2	Gpms159-10_Q1; 1 cM; P10a; 4.5							-3.21502	-3.21502	-3.21502	-3.21502	-3.21502	-3.21502	-3.21502	-3.21502	-3.21502	-3.21502	-3.21502	-3.21502	-3.21502	-3.21502	-3.21502	-3.21502	-3.21502	-3.21502	-3.21502	-3.21502	-3.21502	-0.676282	-3.21502	3.2126	0.83762	2.3965	1.20123	1.36343	-0.045096
405	E	1620	23.527		1261.56						P11M48-517; 87.567 cM; P09; 7.03	Gpms159-10_Q1; 8 cM; P10a; 6.1									-2.89196	-2.89196	-2.89196	-2.89196	-2.89196	-2.89196	-2.89196	-2.89196	-2.89196	-2.19453	-1.54683	-0.650208	-2.89196	-2.60956	-1.068	-2.42899	-0.531563	0.571007	-1.41492	-1.307	-2.89196	0.27796	-2.89196	1.08841	0.670071	1.08098	1.41625	1.16068	0.058454
406	E	1789	24.2311		1347.56						P11M48-517; 90.567 cM; P09; 7.19	Gpms159-10_Q1; 6 cM; P10a; 4.5									-4.21519	-4.21519	-4.21519	-4.21519	-4.21519	-4.21519	-4.21519	-4.21519	-3.42464	-2.14852	-2.07592	-1.69672	-2.32661	-1.99838	-2.34783	-1.90894	-1.70354	-1.36936	-0.780787	-2.49391	-2.83968	0.489742	-4.21519	2.1309	1.2566	1.16594	1.55906	1.59495	0.678645
407	E	3288	28.5254		1083.51						P11M48-517; 98.567 cM; P09; 6.88										-4.33721	-2.10643	-4.224	-2.06928	-3.44413	-3.39733	-5.74247	-3.13174	-2.47619	-4.99773	-3.32257	-3.95192	-5.74247	-5.224	-4.90753	-5.74247	-5.74247	-4.18374	-5.74247	-5.74247	-5.74247	3.08751	-4.8434	1.4369	1.73786	1.03995	3.05957	0.623144	-0.809815
408	E	3669	29.3207		1169.51						P11M48-517; 97.567 cM; P09; 9.83										-4.74572	-2.83238	-4.68979	-3.70357	-3.90534	-4.25298	-6.15885	-5.44331	-1.13205	-5.16647	-4.54383	-5.44331	-7.02827	-5.79797	-5.00761	-5.88322	-7.51926	-4.28577	-6.79797	-7.51926	-5.12138	2.09366	-4.48554	0.941947	1.92503	1.76802	2.10556	1.58545	0.58389
409	E	1724	23.9952		1099.51						P11M48-517; 90.567 cM; P09; 8.55										-6.79857	-4.6622	-5.98413	-4.39917	-5.14876	-4.78619	-6.50681	-3.61764	-1.51253	-5.3167	-7.4471	-5.47665	-7.4471	-6.3167	-5.53761	-7.4471	-7.4471	-7.4471	-7.4471	-7.4471	-5.71404	1.88266	-1.29078	-1.1627	1.75899	1.46619	2.17049	1.82082	0.95493
410	E	1924	24.7172		1185.51						P11M48-517; 94.567 cM; P09; 9.73										-5.3453	-3.86233	-4.75542	-3.90706	-4.31123	-4.22264	-5.25928	-3.32209	-0.691819	-5.5457	-4.74239	-5.10542	-6.88184	-5.75869	-5.4005	-6.10542	-5.68207	-4.76197	-4.08678	-8.3306	-5.83961	1.28863	-0.72607	0.966256	1.2864	1.08028	1.3047	1.26554	1.06901
411	E	697	18.9413		1115.5						P11M48-517; 91.567 cM; P09; 7.33	Gpms159-10_Q1; 6 cM; P10a; 3.7									-3.02046	-3.02046	-3.02046	-3.02046	-3.02046	-3.02046	-3.02046	-3.02046	-1.04009	-3.02046	-3.02046	-3.02046	-3.02046	-3.02046	-3.02046	-3.02046	-3.02046	-3.02046	-3.02046	-3.02046	-3.02046	0.406713	-2.02046	-1.16382	1.02039	0.979543	2.95062	1.65426	0.712604
412	E	806	19.8081		1201.5						P11M48-517; 94.567 cM; P09; 7.6	Gpms159-10_Q1; 6 cM; P10a; 3.7									-3.42555	-3.42555	-3.42555	-3.42555	-3.42555	-3.42555	-3.42555	-3.42555	-0.78951	-3.42555	-3.42555	-3.42555	-3.42555	-3.42555	-3.42555	-3.42555	-3.42555	-3.42555	-3.42555	-3.42555	-3.42555	1.0515	-1.2513	-0.629375	0.964912	0.539926	2.40734	1.45643	0.789166
413	E	1027	21.1073		1117.52						P11M48-517; 97.567 cM; P09; 6.96										-2.77356	-1.28452	-2.09866	-0.948241	-3.397	-2.87853	-3.397	-1.86498	-2.2666	-3.397	-3.397	-2.09866	-3.397	-3.397	-3.397	-3.397	-3.397	-3.397	-3.397	-3.397	-3.397	0.850929	-2.67571	0.922978	0.877364	0.418688	2.24764	0.948137	-0.055705
414	E	1210	21.8847		1203.52						P11M48-517; 98.567 cM; P09; 7.08	Gpms159-10_Q1; 5 cM; P10a; 3.8									-3.38662	-2.22989	-2.688	-1.13745	-4.1079	-4.1079	-4.1079	-2.42254	-1.62387	-4.1079	-2.08854	-3.8255	-4.1079	-4.1079	-4.1079	-4.1079	-4.1079	-3.36316	-1.98644	-4.1079	-4.1079	1.22083	-2.16761	1.31291	0.977264	0.042394	1.83112	1.0102	0.242976
415	E	3858	29.8444		1016.97						Epms_376; 85.864 cM; P06; 4.99	HpmsE143-9_Q1; 81.567 cM; P09; 7.4	E32M49-590; 43.148 cM; P12b; 3.8								-2.20081	-2.20081	-2.20081	-2.20081	-2.20081	-2.20081	-2.20081	-2.20081	-0.855677	-2.20081	-2.20081	-1.60291	-2.20081	-2.20081	-2.20081	-2.20081	-2.20081	-2.20081	-2.20081	-2.20081	-2.20081	-0.270714	-2.20081	-2.20081	-0.106485	0.77461	0.623158	0.283221	-0.668799
416	E	4140	30.5663		1059.97						HpmsE143-9_Q1; 73.864 cM; P09; 3.93										-4.11518	-4.11518	-4.11518	-4.11518	-4.11518	-4.11518	-4.11518	-4.11518	0.80336	-4.11518	-2.61039	-2.15471	-4.11518	-3.77005	-4.11518	-4.11518	-4.11518	-4.11518	-4.11518	-0.724722	-4.11518	1.58301	0.992778	-3.15471	-0.68801	-0.928029	-0.122511	0.071971	-1.12006
417	E	5228	32.9664		683.327						P11M48-517; 90.567 cM; P09; 4.98										-2.36658	-2.36658	-2.36658	-2.36658	-2.36658	-2.36658	-2.36658	-2.36658	0.342827	-2.36658	-2.36658	-2.36658	-1.66915	-2.36658	-1.99107	-1.82115	-2.36658	0.495426	-0.396128	-2.36658	-2.36658	0.256854	-2.36658	-0.457095	-2.36658	0.473812	1.87723	1.92779	0.354701
418	E	2070	25.1872		477.235						HpmsE143-9_Q1; 85.567 cM; P09; 7.73										-2.94472	-2.94472	-2.94472	-2.94472	-2.94472	-2.94472	-2.94472	-2.94472	0.55319	-2.94472	-2.94472	-2.94472	-2.94472	-2.94472	-2.94472	-2.94472	-2.94472	-2.94472	-2.94472	-2.94472	-2.94472	-0.392618	-0.510313	-0.327621	1.22087	-0.247278	2.70148	-0.247278	-1.27153
419	E	2674	27.0279		519.245				Pep19 = C24H40O12		P11M48-517; 88.567 cM; P09; 4.09										-3.55597	-3.55597	-3.55597	-3.55597	-3.55597	-3.55597	-3.55597	-3.55597	1.10186	-0.199365	-0.430029	-0.253666	-1.35603	-0.265574	-1.55597	-1.21852	-1.40787	-0.466211	-2.16551	-1.31421	-2.63614	-0.368814	-0.161793	-0.560847	1.3894	-0.754192	2.69196	-0.075421	-0.990632
420	E	5285	33.2559		1133						HpmsE143-9_Q1; 80.567 cM; P09; 14.02										-1.99069	-1.99069	-1.99069	-1.99069	-1.99069	-1.99069	-1.99069	-1.99069	-1.64555	-1.99069	-1.99069	-1.99069	-1.99069	-1.99069	-1.99069	-1.99069	-1.99069	-1.99069	-1.99069	-1.99069	-1.99069	-0.692348	-1.99069	-1.99069	0.765642	0.742372	0.944515	1.06195	0.568042
421	E	5428	33.6169		1176						HpmsE143-9_Q1; 82.567 cM; P09; 11.65										-2.44028	-2.44028	-2.44028	-2.44028	-2.44028	-2.44028	-2.44028	-2.44028	-0.541213	-2.44028	-2.44028	-2.44028	-2.44028	-2.44028	-2.44028	-2.44028	-2.44028	-2.44028	-2.44028	-2.44028	-2.44028	-0.364335	-2.44028	-2.44028	0.97962	0.453551	0.834079	1.02622	0.838103
422	E	4051	30.2411		1037.47			double charge F1_1037.469			HpmsE143-9_Q1; 80.567 cM; P09; 7.2										-3.59882	-3.59882	-3.59882	-3.59882	-3.59882	-3.59882	-3.59882	-3.59882	-0.320433	-2.34884	-1.77485	-1.79705	-3.59882	-2.7859	-3.59882	-2.97538	-3.59882	-3.59882	-3.59882	-1.47736	-3.59882	-0.146494	-3.59882	-3.59882	0.318432	0.601119	0.994244	1.10312	-0.186221
423	E	3315	28.5254		985.446			double charge F1_985.446			HpmsE143-9_Q1; 73.864 cM; P09; 7.56										-3.5951	-3.5951	-3.5951	-3.5951	-3.5951	-3.5951	-3.5951	-2.73847	1.0028	-2.2654	-3.5951	-2.36161	-3.5951	-2.1752	-2.34512	-1.74927	-0.885693	-1.98438	-2.39516	-3.55663	-3.04967	-0.599984	-1.71709	-3.5951	-0.114558	0.75195	-0.604883	1.14819	0.32987
424	E	5760	34.7177		948.447						Hpms1_165-4_Q1; 44.012 cM; P04a; 4.24	HpmsE143-9_Q1; 71.864 cM; P09; 8.2									-2.69631	-2.69631	-2.69631	-2.69631	-2.69631	-2.69631	-2.69631	-2.69631	-0.137581	-2.69631	-2.69631	-2.69631	-2.69631	-2.69631	-2.69631	-2.69631	-2.69631	-2.69631	-2.69631	-2.69631	-2.69631	1.08008	-2.69631	-2.69631	0.332639	-0.150878	-0.504886	-0.807734	-2.09841
425	E	5881	35.1501		969.953			double charge P2_969.445_additive F2			P11M48-517; 90.567 cM; P09; 10.05										-5.87301	-5.87301	-5.87301	-5.87301	-4.60673	-5.87301	-5.87301	-5.87301	0.819537	-5.52787	-4.00565	-2.05456	-5.87301	-5.76053	-5.24957	-5.87301	-5.87301	-5.3011	-5.87301	-5.87301	-4.97394	1.55076	-5.87301	-3.13995	0.898392	0.027369	-0.108764	0.15654	-0.751545
426	E	2932	27.6963		1066.47			double charge F1_1066.472			P17M32-151; 41.012 cM; P04a; 3.9	HpmsE143-9_Q1; 72.864 cM; P09; 7.2									-3.06509	-3.06509	-3.06509	-3.06509	-3.06509	-3.06509	-3.06509	-3.06509	0.369312	-3.06509	-3.06509	-2.1248	-3.06509	-3.06509	-3.06509	-3.06509	-3.06509	-3.06509	-3.06509	-1.09464	-3.06509	-0.303	-3.06509	-3.06509	0.020077	0.015475	0.422423	1.19916	-0.410358
427	E	4328	30.8183		1058.98			double charge F1_1058.477			HpmsE143-9_Q1; 82.567 cM; P09; 8.52										-4.66873	-4.66873	-4.66873	-4.66873	-4.66873	-4.66873	-4.66873	-4.66873	0.26902	-3.16394	-3.26347	-2.24883	-4.66873	-3.16394	-4.15026	-3.94745	-4.66873	-3.99554	-4.66873	-3.26347	-4.0202	0.331269	-3.40245	-2.80137	0.429017	0.177097	1.08037	1.33917	0.046628
428	E	4565	31.3955		985.948			double charge F1_985.448			HpmsE143-9_Q1; 83.567 cM; P09; 10.09										-2.84854	-2.84854	-2.84854	-2.84854	-2.84854	-2.84854	-2.84854	-2.84854	-1.17535	-2.84854	-2.84854	-2.84854	-2.84854	-2.84854	-2.84854	-2.84854	-2.84854	-0.296441	-2.84854	-2.53443	-2.84854	-0.53443	-1.51883	-2.84854	-0.00271	0.37246	0.893292	0.726644	-0.303104
429	E	1975	24.7905		577.251						P11M48-517; 89.567 cM; P09; 9.44										-1.97969	-1.97969	-1.97969	-1.97969	-1.97969	-1.97969	-1.97969	-1.97969	-0.177919	-1.97969	-1.97969	-1.97969	-1.97969	-1.97969	-1.97969	-1.97969	-1.97969	-1.97969	-1.97969	-1.97969	-1.97969	-0.091114	0.388283	0.373096	0.67504	0.585641	1.07295	1.1507	0.342236
430	E	2642	26.8117		1024.96			double charge P2_1024.96			HpmsE143-9_Q1; 73.864 cM; P09; 10.51										-3.34169	-3.34169	-3.34169	-3.34169	-3.34169	-3.34169	-3.34169	-3.34169	-1.06733	-3.34169	-3.34169	-3.34169	-3.34169	-3.34169	-3.34169	-3.34169	-3.34169	-3.34169	-3.09172	-2.96618	-3.34169	-0.823227	0.485026	-0.809681	0.729623	1.5082	1.4247	1.17507	0.517631
431	E	2825	27.2619		1067.96			double charge P2_1067.463			HpmsE143-9_Q1; 80.567 cM; P09; 10.79										-3.46728	-3.46728	-3.46728	-3.46728	-3.46728	-3.46728	-3.46728	-3.46728	-0.28013	-3.46728	-2.37296	-3.15317	-3.46728	-3.46728	-3.46728	-2.03288	-3.46728	-3.46728	-3.46728	-3.18488	-3.46728	-1.63234	1.50317	-1.28442	0.936132	1.36081	1.34424	1.27017	1.14663
432	E	3591	29.1402		1183.49						P11M48-517; 90.567 cM; P09; 9.83										-5.97668	-5.97668	-5.97668	-5.97668	-4.90073	-5.97668	-5.97668	-5.97668	-1.44973	-5.97668	-5.97668	-5.16376	-5.97668	-5.97668	-5.97668	-5.97668	-5.97668	-5.97668	-5.97668	-3.89151	-5.97668	0.386572	-1.18191	-2.84628	0.174719	1.61416	0.948298	0.932812	-0.02185
433	E	3164	28.3092		1143.5			single charge F1			P11M48-517; 88.567 cM; P09; 10.65										-3.25383	-3.25383	-3.25383	-3.25383	-2.84857	-3.25383	-3.25383	-3.25383	-1.72182	-3.25383	-3.25383	-3.25383	-3.25383	-3.25383	-3.25383	-3.25383	-3.25383	-3.25383	-3.25383	-3.25383	-3.25383	0.008394	-3.25383	-3.25383	0.102773	1.17515	0.304903	0.098961	-0.210616
434	E	3188	28.3092		1097.49			single charge_P2 additive F2			P11M48-517; 89.567 cM; P09; 10.49										-4.69389	-4.69389	-4.69389	-4.69389	-4.69389	-4.69389	-4.69389	-4.69389	-1.80006	-4.69389	-4.69389	-4.69389	-4.69389	-4.69389	-4.69389	-4.69389	-4.69389	-4.69389	-4.69389	-4.69389	-4.69389	0.213001	-2.48549	-3.0207	0.037704	1.24068	0.303671	0.784907	-0.341101
435	E	2601	26.7938		993.945			double charge F1_993.4407			HpmsE143-9_Q1; 83.567 cM; P09; 8.28										-4.61115	-4.61115	-4.61115	-4.61115	-4.61115	-4.61115	-4.61115	-4.42829	0.727255	-4.61115	-3.69132	-4.23564	-3.75451	-0.193069	-3.31281	-4.26602	-1.47631	-3.98771	-3.84332	-3.91371	-1.39434	-0.269856	-4.61115	-1.63078	0.928428	0.619227	2.31029	2.46046	1.43855
436	E	5506	33.724		1029.97						P11M48-517; 91.567 cM; P09; 8.96										-5.77541	-5.77541	-5.77541	-5.77541	-3.78519	-5.77541	-5.77541	-5.77541	0.413344	-2.94595	-3.44571	-2.62292	-5.31244	-4.10222	-5.03067	-5.77541	-5.77541	-4.1145	-5.77541	-5.77541	-5.10222	0.830117	0.728951	-1.95144	0.726372	0.675576	1.77814	1.55744	0.511489
437	E	5597	34.1029		1050.98						P11M48-517; 89.567 cM; P09; 10.69										-6.67901	-5.97179	-5.85077	-5.69381	-3.91434	-6.24932	-5.52553	-7.08427	0.66066	-4.20626	-3.42027	-2.65891	-5.81799	-4.31644	-5.46083	-5.3512	-7.08427	-4.29372	-6.22763	-6.33952	-5.37486	0.840708	-6.46083	-1.98652	0.824574	0.608091	2.14384	2.02835	0.582222
438	E	3700	29.41		985.947			double charge chinense			HpmsE143-9_Q1; 84.567 cM; P09; 9.79										-6.16346	-6.16346	-6.16346	-6.16346	-6.12499	-6.16346	-5.46603	-6.16346	0.562984	-2.53687	-3.94665	-2.96353	-4.92997	-3.61137	-4.4781	-4.63145	-3.63821	-4.56556	-4.4304	-3.04649	-3.82602	0.121938	-6.16346	-0.918618	1.03435	0.645979	2.15871	2.19706	1.20876
439	E	5172	32.9306		977.95						P11M48-517; 90.567 cM; P09; 10.37										-6.49408	-5.15423	-5.18119	-6.40661	-5.36479	-6.68672	-5.24615	-7.28462	0.76228	-3.76615	-4.2895	-3.00022	-4.85745	-3.02443	-4.92422	-5.76616	-4.23198	-3.51394	-4.47171	-2.64702	-4.45516	0.624866	-7.28462	-0.599637	1.0199	0.850497	2.08188	1.9064	0.818523
440	E	3526	28.9597		964.44			double charge chinense			P11M48-517; 87.567 cM; P09; 10.16										-4.65236	-4.65236	-4.65236	-4.65236	-4.65236	-4.65236	-4.65236	-3.88453	0.311867	-3.21795	-3.83944	-2.16137	-4.65236	-4.21795	-4.61388	-4.65236	-4.65236	-4.65236	-4.65236	-3.29196	-4.65236	0.439685	-4.65236	-1.08045	0.969497	0.840363	1.7825	1.6899	0.803526
441	E	4985	32.4606		956.444						P11M48-517; 94.567 cM; P09; 9.41										-4.74733	-4.74733	-4.74733	-4.74733	-4.74733	-4.74733	-4.74733	-4.74733	0.453664	-1.25288	-3.74733	-1.32016	-4.74733	-2.80704	-4.74733	-3.72797	-4.22887	-3.93442	-4.28436	-1.32743	-4.74733	0.614965	-4.74733	-0.081806	0.732337	0.67439	1.4721	1.34299	0.555953
442	E	522	16.6682		453.199						P11M48-517; 90.567 cM; P09; 6.93										-2.94917	-2.94917	-2.94917	-2.94917	-2.94917	-2.94917	-2.94917	-2.94917	-2.11423	-2.94917	-2.94917	-2.94917	-2.94917	-2.94917	-2.94917	-2.94917	-2.94917	-2.94917	-2.94917	-2.94917	-2.94917	0.074997	-2.66677	-0.465136	1.42634	-0.566166	0.62928	0.586211	-0.158623
443	E	666	18.6537		827.184						HpmsE143-9_Q1; 85.567 cM; P09; 6.08										-4.12693	-4.12693	-4.12693	-4.12693	-4.12693	-4.12693	-4.12693	-4.12693	-0.119636	-4.12693	-4.12693	-4.12693	-4.12693	-4.12693	-4.12693	-4.12693	-4.12693	-4.12693	-4.12693	-4.12693	-4.12693	0.320044	0.129186	-0.816745	1.68112	3.16421	3.70528	1.92923	1.36839
444	F	1520	23.1839		1370.65																-0.865041	-0.865041	-0.865041	-0.865041	-0.865041	-0.865041	-0.865041	-0.865041	-0.865041	-0.865041	-0.865041	-0.865041	-0.865041	-0.865041	-0.865041	-0.865041	-0.865041	-0.865041	-0.865041	-0.865041	-0.865041	-0.293134	-0.865041	-0.865041	-0.865041	-0.865041	-0.865041	-0.865041	-0.865041
445	F	2662	26.9386		1079.51																-0.363735	-0.363735	-0.363735	-0.363735	-0.363735	-0.363735	-0.363735	-0.363735	-0.363735	-0.363735	-0.363735	-0.363735	-0.363735	-0.363735	-0.363735	-0.363735	-0.363735	-0.363735	-0.363735	-0.363735	-0.363735	-0.363735	-0.363735	-0.363735	-0.363735	-0.363735	-0.363735	-0.363735	-0.363735
446	F	2820	27.3531		1122.5																-0.336808	-0.336808	-0.336808	-0.336808	-0.336808	-0.336808	-0.336808	-0.336808	-0.336808	-0.336808	-0.336808	-0.336808	-0.336808	-0.336808	-0.336808	-0.336808	-0.336808	-0.336808	-0.336808	-0.336808	-0.336808	-0.336808	-0.336808	-0.336808	-0.336808	-0.336808	-0.336808	-0.336808	-0.336808
447	F	3717	29.4655		1071.51																-0.608691	-0.608691	-0.608691	-0.608691	-0.608691	-0.608691	-0.608691	-0.608691	-0.608691	-0.608691	-0.608691	-0.608691	-0.608691	-0.608691	-0.608691	-0.608691	-0.608691	-0.608691	-0.608691	-0.608691	-0.608691	-0.608691	-0.608691	-0.608691	-0.608691	-0.608691	-0.608691	0.159135	-0.608691
448	F	3181	28.2735		998.479						E35M58-280; 65.118 cM; P06; 8.11										-1.37901	-0.566092	-1.37901	0.269521	-1.37901	1.40589	-1.37901	-1.37901	-1.37901	-1.37901	-1.37901	0.466823	-1.37901	-1.37901	-1.37901	-1.37901	-1.37901	-1.37901	-1.37901	-1.37901	-1.37901	-1.37901	-1.37901	-1.37901	-1.37901	-1.37901	-1.37901	1.81668	1.25074
449	F	3376	28.688		1019.49						E35M58-280; 65.118 cM; P06; 8.52										-1.76386	-1.76386	-1.76386	-1.76386	-1.76386	-1.76386	-1.76386	-1.76386	0.07108	-1.76386	-1.76386	-1.76386	-1.76386	-1.76386	-1.76386	-1.76386	-1.76386	-1.76386	-1.76386	-1.76386	-1.76386	-1.76386	-1.76386	-0.803389	-1.76386	-1.76386	-1.76386	2.32131	1.75461
450	F	4682	31.8119		1133																-1.28865	-1.28865	-1.28865	-1.28865	-1.28865	-1.28865	-1.28865	-1.28865	-1.28865	-1.28865	-1.28865	-1.28865	-1.28865	-1.28865	-1.28865	-1.28865	-1.28865	-1.28865	-1.28865	-1.28865	-1.28865	0.787302	-1.28865	-1.28865	-1.28865	-1.28865	-1.28865	-1.28865	-1.28865
451	F	1126	21.5416		1363.56																-0.525154	-0.525154	-0.525154	-0.525154	-0.525154	-0.525154	-0.525154	-0.525154	0.909249	-0.525154	-0.525154	-0.525154	-0.525154	-0.525154	-0.525154	-0.525154	-0.525154	-0.525154	-0.525154	-0.525154	-0.525154	-0.525154	-0.525154	-0.525154	-0.525154	-0.525154	-0.525154	-0.525154	-0.525154
452	F	4476	31.324		1066.47																-0.684847	-0.684847	-0.684847	-0.684847	-0.684847	-0.684847	-0.684847	-0.684847	-0.684847	-0.684847	-0.684847	-0.684847	-0.684847	-0.684847	-0.684847	-0.684847	-0.684847	-0.684847	-0.684847	-0.684847	-0.684847	-0.684847	0.581433	-0.684847	-0.684847	-0.684847	-0.684847	0.036437	-0.684847
453	F	1641	23.5985		1377.54																-0.637315	-0.637315	-0.637315	-0.637315	-0.637315	-0.637315	-0.637315	-0.637315	2.13623	-0.637315	-0.637315	-0.637315	-0.637315	-0.637315	-0.637315	-0.637315	-0.637315	-0.637315	-0.637315	-0.637315	-0.637315	-0.637315	-0.637315	-0.637315	-0.637315	-0.637315	-0.637315	-0.637315	-0.637315
454	F	2276	25.9092		821.372																-1.00152	-1.00152	-1.00152	-1.00152	-1.00152	-1.00152	-1.00152	-1.00152	-0.925576	-1.00152	-1.00152	-1.00152	-1.00152	-1.00152	-1.00152	-1.00152	-0.925576	-1.00152	-1.00152	-1.00152	-1.00152	0.128871	-1.00152	-1.00152	-1.00152	-1.00152	0.447233	-1.00152	-1.00152
455	F	2379	26.2166		822.378																-0.392913	-0.392913	-0.392913	-0.392913	-0.392913	-0.392913	-0.392913	-0.392913	-0.392913	-0.392913	-0.392913	-0.392913	-0.392913	-0.392913	-0.392913	-0.392913	0.683036	-0.392913	-0.392913	-0.392913	-0.392913	-0.392913	-0.392913	-0.392913	-0.392913	-0.392913	-0.392913	-0.392913	-0.392913
456	F	2770	27.1548		709.327																-1.96812	-1.96812	-1.96812	-1.59261	-1.96812	-1.96812	-1.96812	-1.96812	0.231819	1.53323	1.71117	1.07509	0.987335	1.49485	-1.20029	0.909891	0.87771	1.43345	0.961979	0.197467	-1.96812	0.723295	-1.96812	-1.96812	-1.96812	-1.96812	-1.96812	-1.96812	-1.96812
457	F	3772	29.5905		1183.99																-1.04327	-1.04327	-1.04327	-1.04327	-1.04327	-1.04327	-1.04327	-1.04327	-1.04327	-1.04327	-1.04327	-0.419833	-1.04327	-1.04327	-1.04327	-1.04327	-1.04327	-1.04327	-1.04327	1.096	-1.04327	1.35461	0.301866	-1.04327	-1.04327	-1.04327	-1.04327	-1.04327	-1.04327
458	F	3845	29.771		1184.49																-0.724191	-0.724191	-0.724191	-0.724191	-0.724191	-0.724191	-0.724191	-0.724191	-0.724191	-0.724191	-0.724191	-0.724191	-0.724191	-0.724191	-0.724191	-0.724191	-0.724191	-0.724191	-0.724191	-0.724191	-0.724191	1.25618	1.26603	-0.724191	-0.724191	-0.724191	-0.724191	-0.724191	-0.724191
459	F	3406	28.7614		1097.49																-1.04798	-1.04798	-1.04798	-1.04798	-1.04798	-1.04798	-1.04798	-1.04798	-1.04798	-1.04798	-1.04798	0.064499	-1.04798	-1.04798	-1.04798	-1.04798	-1.04798	-1.04798	-1.04798	-1.04798	-1.04798	0.510756	2.35728	-1.04798	-1.04798	-1.04798	-1.04798	-1.04798	-1.04798
460	F	3638	29.1759		1140.99						P11M48-517; 92.567 cM; P09; 3.67										-1.65864	-1.65864	-1.65864	-1.65864	-1.65864	-1.65864	-1.65864	-1.65864	-0.493052	-1.65864	-1.65864	0.462826	-1.65864	-1.65864	-1.65864	-1.65864	-1.65864	-1.65864	-1.65864	-1.65864	-1.65864	0.229941	1.37508	-1.65864	-1.65864	0.846155	-1.65864	-1.65864	-1.65864
461	F	4378	31.0166		1058.98																-2.71679	-2.71679	-2.71679	-2.71679	-2.71679	-2.71679	-2.71679	-2.71679	-2.71679	-0.995503	-2.25381	1.23615	-2.71679	-2.71679	-2.71679	-2.71679	-2.71679	-2.71679	-2.71679	1.27098	-2.71679	3.24369	4.00597	-1.51685	-2.71679	-2.71679	-2.71679	-2.71679	-2.71679
462	F	2299	25.9271		1407.61																-2.06313	-2.06313	-2.06313	-2.06313	-2.06313	-2.06313	-2.06313	-2.06313	-2.06313	-2.06313	-2.06313	-2.06313	-2.06313	-0.102657	-1.88027	-2.06313	-1.5177	-2.06313	-2.06313	-2.06313	-0.846318	2.25489	-2.06313	-2.06313	-2.06313	-2.06313	-2.06313	-2.06313	-2.06313
463	F	1397	22.7139		1347.56																-2.6869	-2.6869	-2.6869	-2.6869	-2.6869	-2.6869	-2.6869	-1.70653	0.303319	-2.6869	-2.34177	-1.78783	-2.6869	-2.6869	-2.6869	-2.6869	-0.51265	-1.35719	0.398267	-2.6869	-2.6869	1.66015	-2.6869	-1.03837	-1.11499	-1.05086	-0.238142	-0.364972	-1.37279
464	F	1277	22.2814	C57H80O22	1115.5			Phytatetriene derivative -rhamnose-triglucose		Acyclic diterpenoid						23.06	1115.51 [M-H]-; 969.45 [M-H]-146.05; 953.46 [M-H]-162.05; 791.40 [M-H]-162.05-162.05; 629.35 [M-H]-162.05-162.05-162.05; 483.30 [M-H]-162.05-162.05-162.05-146.05	953.46 [M-H]-162.05; 807.40 [M-H]-146.06; 791.40 [M-H]-162.05-162.05; 645.35 [M-H]-162.05-162.05-146.05; 629.35 [M-H]-162.05-162.05-162.05; 483.30 [M-H]-162.05-162.05-162.05-146.05	MSn Fragments	2	-2.18708	-2.18708	-2.18708	-2.18708	-2.18708	-0.811574	-2.18708	0.351657	-0.309073	-2.18708	-2.18708	-1.75268	-2.18708	-2.18708	-2.18708	-2.18708	-2.18708	-0.872974	-2.18708	-2.18708	-2.18708	0.995781	-2.18708	-2.18708	-2.18708	-2.18708	-2.18708	-2.18708	-2.18708
465	F	1459	22.9855		1201.5																-3.00306	-3.00306	-3.00306	-3.00306	-3.00306	-3.00306	-3.00306	-3.00306	0.885515	-3.00306	-3.00306	-3.00306	-3.00306	-3.00306	-3.00306	-3.00306	-3.00306	-3.00306	-0.712671	-3.00306	-3.00306	1.81953	-3.00306	-3.00306	-3.00306	-3.00306	-2.85496	-1.54009	-3.00306
466	F	2153	25.4213		1347.56																-2.0259	-2.0259	-2.0259	-2.0259	-2.0259	-2.0259	-2.0259	-1.19096	0.825337	-2.0259	-2.0259	0.988644	-2.0259	-1.00654	-2.0259	-2.0259	-2.0259	-0.137326	-0.635446	-2.0259	-0.680769	1.61639	-2.0259	-2.0259	-2.0259	-2.0259	-2.0259	-2.0259	-2.0259
467	F	2447	26.4328	C56H94O30	1245.56	1245.58	11.0086	Capsianoside IX-1	1,6,10,14-Phytatetraene-3,17-diol; (3S,6E,10E,14Z)-form, 3-O-[Î²-D-Glucopyranosyl-(1->2)-[Î²-D-glucopyranosyl-(1->4)]-Î²-D-glucopyranoside], 17-O-[Î±-L-rhamnopyranosyl-(1->4)-[Î±-L-rhamnopyranosyl-(1->6)]-Î²-D-glucopyranoside]	Acyclic diterpenoid							1083 [M-H]-162.05; 1099 [M-H]-146.05	937 [M-H]-162.05-162.05-146.05; 775 [M-H]-162.05-146.05-162.05-162.05-146.05; 921 [M-H]- 162.05-162.05; 629 [M-H]-162.05-162.05-146.05-162.05-162.05-146.05-146.05; 467 [M-H]-162.05-162.05-146.05-162.05-162.05-162.05-146.05-146.05	MSn Fragments; Dictionary of Natural Products	2	-5.51692	-5.51692	-5.51692	-5.51692	-3.91902	-5.51692	-5.51692	-5.51692	0.18502	-1.93196	0.605104	0.047591	-2.06816	-1.37986	-3.41349	-1.88088	-2.90619	-0.302205	-0.407829	-3.69295	-4.28343	3.7994	-4.20281	-5.51692	-5.51692	-5.51692	-4.20281	-4.91902	-5.51692
468	F	2753	27.1726		1331.56			single charge F1													-6.34081	-6.34081	-6.34081	-5.44174	-4.32144	-4.87784	-6.34081	-6.34081	0.988654	-2.79537	-0.734879	-1.84463	-2.31425	-2.01304	-4.32144	-2.97661	-3.55591	-0.790375	-1.46147	-4.57298	-4.60775	3.23012	-4.53904	-5.34081	-6.26486	-6.34081	-4.42098	-5.84982	-6.34081
469	F	2521	26.649		1099.51																-3.08339	-3.08339	-3.08339	-3.08339	-3.08339	-1.43487	-3.08339	-3.08339	0.721173	-0.53796	-0.39803	1.87583	-1.30416	-1.29285	-1.91781	-2.18432	-2.12292	-0.571748	-0.917809	-2.45996	-3.00745	1.43337	-3.08339	-3.08339	-3.08339	-3.08339	-2.56493	-3.08339	-3.08339
470	F	5082	32.7501		1029.97			double charge F1_1029.472			HpmsE143-9_Q1; 71.864 cM; P09; 4.19										-2.71688	-2.71688	-2.71688	-2.71688	-2.71688	-2.71688	-2.71688	-2.71688	0.192611	-2.71688	-2.71688	-2.06835	-2.71688	-2.71688	-2.71688	-2.71688	-2.71688	-2.71688	-2.71688	-2.71688	-2.71688	1.10157	-2.71688	-2.71688	-2.19841	-1.90396	-2.71688	-2.53401	-2.71688
471	F	5312	33.2916		1050.98						HpmsE143-9_Q1; 72.864 cM; P09; 3.77										-3.4576	-3.4576	-3.4576	-3.4576	-3.4576	-3.4576	-3.4576	-3.4576	1.77485	-3.4576	-2.99463	-2.34512	-3.4576	-3.4576	-3.4576	-3.4576	-3.4576	-3.4576	-3.4576	-3.4576	-3.4576	1.88369	-3.4576	-2.4576	-3.4576	-3.4576	-1.78441	-3.4576	-3.4576
472	F	4802	32.046		1133						P11M48-517; 92.567 cM; P09; 3.9										-2.66541	-2.66541	-2.66541	-2.66541	-2.66541	-2.66541	-2.66541	-2.66541	1.6931	-2.66541	-2.66541	-2.66541	-2.66541	-2.66541	-2.66541	-2.66541	-2.66541	-2.66541	-2.66541	-2.66541	-2.66541	0.980008	-2.66541	-2.66541	-2.66541	-2.66541	-2.66541	-2.66541	-2.66541
473	F	4911	32.1729		1176						HpmsE143-9_Q1; 86.567 cM; P09; 4.27										-2.52072	-2.52072	-2.52072	-2.52072	-2.52072	-2.52072	-2.52072	-2.52072	1.48171	-2.52072	-2.52072	-2.52072	-2.52072	-2.52072	-2.52072	-2.52072	-2.52072	-2.52072	-2.52072	-2.52072	-2.52072	0.550593	-2.52072	-2.52072	-2.52072	-2.52072	-2.52072	-2.52072	-2.52072
474	F	4158	30.5485		1037.97						P11M48-517; 94.567 cM; P09; 4.06										-3.26202	-3.26202	-3.26202	-3.26202	-3.26202	-3.26202	-3.26202	-3.26202	1.2307	-2.09643	-1.71658	1.4127	-3.26202	-1.05362	-3.26202	-3.26202	-3.26202	-3.26202	-3.26202	0.456306	-3.26202	2.27084	2.30825	-3.26202	-3.26202	-3.26202	-1.65129	-3.26202	-3.26202
475	F	4288	30.8183		1103.97																-2.23476	-2.23476	-2.23476	-2.23476	-2.23476	-2.23476	-2.23476	-2.23476	0.62188	-2.23476	-2.23476	-1.08666	-2.23476	-2.05189	-2.23476	-2.23476	-2.23476	-2.23476	-2.23476	-0.410787	-2.23476	1.37277	1.65908	-2.23476	-2.23476	-2.23476	-2.23476	-2.23476	-2.23476
476	F	3997	30.0963		1016.97						P11M48-517; 91.567 cM; P09; 3.87										-3.13059	-3.13059	-3.13059	-3.13059	-3.13059	-3.13059	-3.13059	-3.13059	0.00425	-3.13059	-2.63961	0.701612	-3.13059	-3.13059	-3.13059	-3.13059	-3.13059	-3.13059	-3.13059	-0.755085	-3.13059	1.52259	1.2241	-3.13059	-3.13059	-3.13059	-3.13059	-3.13059	-3.13059
477	F	5280	33.1826		561.257																-0.342948	-0.342948	-0.342948	-0.342948	-0.342948	-0.342948	-0.342948	-0.342948	-0.342948	-0.342948	-0.342948	-0.342948	-0.342948	-0.342948	-0.342948	-0.342948	-0.342948	-0.342948	-0.342948	-0.342948	-0.342948	-0.342948	-0.342948	-0.342948	-0.342948	-0.342948	-0.342948	-0.342948	-0.342948
478	F	6054	36.4493		1343.11																-0.233876	-0.233876	-0.233876	-0.233876	-0.233876	-0.233876	-0.233876	-0.233876	1.76612	-0.233876	-0.233876	-0.233876	-0.233876	-0.233876	-0.233876	-0.233876	-0.233876	-0.233876	-0.233876	-0.233876	-0.233876	-0.233876	-0.233876	-0.233876	-0.233876	-0.233876	2.38322	3.40842	2.86501
479	F	6075	36.721		1342.6																-0.394141	-0.394141	-0.394141	-0.394141	-0.394141	-0.394141	-0.394141	-0.394141	0.805797	-0.394141	-0.394141	-0.394141	-0.394141	-0.394141	-0.394141	-0.394141	-0.394141	-0.394141	-0.394141	-0.394141	-0.394141	-0.394141	-0.394141	-0.394141	-0.394141	-0.394141	1.50493	2.79729	2.1446
480	F	2981	27.8768		967.421																-0.075896	-0.075896	-0.075896	-0.075896	-0.075896	-0.075896	-0.075896	-0.075896	-0.075896	1.38708	-0.075896	0.32936	-0.075896	0.32936	-0.075896	-0.075896	-0.075896	2.41509	-0.075896	0.299613	0.072203	-0.075896	-0.075896	-0.075896	-0.075896	-0.075896	-0.075896	-0.075896	-0.075896
481	F	5963	35.6023		904.42																-0.252218	-0.252218	-0.252218	-0.252218	-0.252218	-0.252218	-0.252218	-0.252218	-0.252218	-0.252218	-0.252218	-0.252218	-0.252218	-0.252218	-0.252218	-0.252218	1.96459	2.21781	-0.252218	-0.252218	-0.252218	-0.252218	-0.252218	-0.252218	-0.252218	-0.252218	1.39631	-0.252218	-0.252218
482	F	1198	21.8471		675.302																-0.357693	-0.357693	0.736634	-0.357693	-0.357693	-0.357693	0.987442	-0.357693	-0.357693	-0.357693	-0.357693	-0.357693	-0.357693	-0.357693	-0.357693	-0.357693	0.240208	-0.357693	0.859118	-0.357693	-0.357693	-0.357693	-0.357693	-0.357693	-0.357693	-0.357693	1.90046	0.790406	0.133293
483	F	629	18.2927		693.328																-0.643657	-0.643657	-0.643657	-0.643657	-0.643657	-0.643657	-0.643657	-0.643657	-0.643657	-0.643657	-0.643657	-0.643657	-0.643657	-0.07175	-0.643657	-0.643657	-0.643657	-0.643657	-0.643657	0.432292	-0.643657	-0.643657	-0.643657	-0.643657	-0.643657	-0.643657	2.05378	-0.643657	-0.643657
484	F	1694	23.8326		762.335																-0.189439	-0.189439	-0.189439	-0.189439	-0.189439	-0.189439	-0.189439	-0.189439	-0.189439	-0.189439	-0.189439	-0.189439	-0.189439	-0.189439	-0.189439	-0.189439	-0.189439	-0.189439	-0.189439	-0.189439	-0.189439	-0.189439	-0.189439	-0.189439	-0.189439	-0.189439	-0.189439	-0.189439	-0.189439
485	F	5377	33.5078		985.949						P11M48-517; 98.567 cM; P09; 5.79										-1.17495	-1.17495	-1.17495	-1.17495	-1.17495	-1.17495	-1.17495	-1.17495	0.139157	-1.17495	-1.17495	-1.17495	-1.17495	-1.17495	-1.17495	-1.17495	-1.17495	-1.17495	-1.17495	-1.17495	-1.17495	-0.318315	-1.17495	-1.17495	-1.17495	1.901	1.68169	1.82017	0.973147
486	F	1418	22.8229		1069.43																-0.241804	-0.241804	-0.241804	-0.241804	-0.241804	-0.241804	-0.241804	-0.241804	-0.241804	-0.241804	-0.241804	-0.20333	-0.241804	-0.241804	-0.241804	-0.241804	-0.241804	-0.241804	-0.241804	-0.241804	-0.241804	-0.241804	-0.241804	-0.241804	-0.241804	-0.241804	-0.241804	-0.241804	-0.241804
487	F	2034	25.0067	C41H64O22	907.38			Phytatetraen derivative with acetyl-O-diglucose		Acyclic diterpenoid						25.84	907.38 [M-H]-; 863.39 [M-H]-43.99; 845.38 [M-H]-18.01; 745.33 [M-H]-162.05; 701.34 [M-H]-43.99-162.05; 683.33 [M-H]-43.99-162.05-18.01; 641.32 [M-H]-43.99-162.05-18.01-42.01;		MSn Fragments	2	-0.167772	0.529666	-0.167772	-0.167772	-0.167772	-0.167772	0.505418	1.48076	-0.167772	-0.167772	-0.167772	-0.167772	-0.167772	-0.167772	-0.167772	-0.167772	-0.167772	-0.167772	-0.167772	-0.167772	-0.167772	-0.167772	-0.167772	-0.167772	-0.167772	0.015093	-0.167772	-0.167772	-0.167772
488	F	6139	37.8397		561.256																-0.442081	-0.442081	-0.442081	-0.442081	-0.442081	-0.442081	-0.442081	-0.442081	1.51839	-0.442081	-0.442081	-0.442081	-0.442081	1.61525	0.596393	-0.442081	-0.442081	-0.442081	-0.442081	-0.442081	-0.442081	-0.442081	2.52339	-0.442081	-0.442081	-0.192103	1.35969	2.08993	1.30266
489	F	6258	40.4381		493.194																-0.195739	-0.195739	-0.195739	-0.195739	-0.195739	-0.195739	-0.195739	-0.195739	-0.195739	-0.195739	-0.195739	-0.195739	-0.195739	-0.195739	-0.195739	-0.195739	-0.195739	0.784633	-0.195739	-0.195739	-0.195739	-0.195739	2.21686	-0.195739	-0.195739	-0.195739	0.238664	1.05424	-0.195739
490	F	6152	38.2186		1335.1																-0.078757	-0.078757	-0.078757	-0.078757	-0.078757	-0.078757	-0.078757	-0.078757	-0.078757	-0.078757	-0.078757	-0.078757	-0.078757	-0.078757	-0.078757	-0.078757	-0.078757	-0.078757	-0.078757	-0.078757	-0.078757	-0.078757	-0.078757	-0.078757	-0.078757	-0.078757	-0.078757	-0.078757	-0.078757
491	F	6343	43.0919		1371.65																-0.168199	-0.168199	-0.168199	-0.168199	-0.168199	-0.168199	-0.168199	-0.168199	-0.168199	-0.168199	-0.168199	-0.168199	-0.168199	-0.168199	-0.168199	-0.168199	-0.168199	-0.168199	-0.168199	-0.168199	-0.168199	-0.168199	-0.168199	-0.168199	-0.168199	-0.168199	0.176937	-0.055724	-0.168199
492	F	6355	43.687		1457.65																-0.192587	-0.192587	-0.192587	-0.192587	-0.192587	-0.192587	-0.192587	-0.192587	-0.192587	-0.192587	-0.192587	-0.192587	-0.192587	-0.192587	-0.192587	-0.192587	-0.192587	-0.192587	-0.192587	-0.192587	-0.192587	-0.192587	-0.192587	-0.192587	-0.192587	-0.192587	0.405314	1.10575	-0.192587
493	F	6171	38.887		1378.11																-0.149487	-0.149487	-0.149487	-0.149487	-0.149487	-0.149487	-0.149487	-0.149487	-0.149487	-0.149487	-0.149487	-0.149487	-0.149487	-0.149487	-0.149487	-0.149487	-0.149487	-0.149487	-0.149487	-0.149487	-0.149487	-0.149487	-0.149487	-0.149487	-0.149487	-0.149487	-0.149487	0.663428	-0.149487
494	F	6266	40.565		1378.11						HpmsaT2-14-4_Q1; 5 cM; P04a; 3.72										-0.084109	-0.084109	-0.084109	-0.084109	-0.084109	-0.084109	-0.084109	-0.084109	-0.084109	-0.084109	-0.084109	-0.084109	-0.084109	-0.084109	-0.084109	-0.084109	-0.084109	-0.084109	-0.084109	-0.084109	-0.084109	-0.084109	-0.084109	-0.084109	-0.084109	-0.084109	-0.084109	0.378863	-0.084109
495	F	6315	42.0089		1369.61																-0.061843	-0.061843	-0.061843	-0.061843	-0.061843	-0.061843	-0.061843	-0.061843	-0.061843	-0.061843	-0.061843	-0.061843	-0.061843	-0.061843	-0.061843	-0.061843	-0.061843	-0.061843	-0.061843	-0.061843	-0.061843	-0.061843	1.69449	-0.061843	-0.061843	-0.061843	-0.061843	-0.061843	-0.061843
496	F	6333	42.3878		1370.11						E35M58-303; 73.121 cM; P02; 3.7										-0.048	-0.048	-0.048	-0.048	-0.048	-0.048	-0.048	-0.048	-0.048	-0.048	-0.048	-0.048	-0.048	-0.048	-0.048	-0.048	-0.048	-0.048	-0.048	-0.048	-0.048	-0.048	-0.048	-0.048	-0.048	-0.048	-0.048	-0.048	-0.048
497	F	6283	40.7991		1327.11																-0.106349	-0.106349	-0.106349	-0.106349	-0.106349	-0.106349	-0.106349	-0.106349	-0.106349	-0.106349	-0.106349	-0.106349	-0.106349	-0.106349	-0.106349	-0.106349	-0.106349	-0.106349	-0.106349	-0.106349	-0.106349	-0.106349	0.987978	-0.106349	-0.106349	-0.106349	-0.106349	-0.106349	-0.106349
498	F	6291	41.16		1370.11																-0.170988	-0.170988	-0.170988	-0.170988	-0.170988	-0.170988	-0.170988	-0.170988	-0.170988	-0.170988	-0.170988	-0.170988	-0.170988	-0.170988	-0.170988	-0.170988	-0.170988	-0.170988	-0.170988	-0.170988	-0.170988	-0.170988	0.234269	-0.170988	-0.170988	-0.170988	-0.170988	-0.170988	-0.170988
499	F	731	19.2845	C43H48O24	947.243	947.246	3.43944	Quercetin-hexose-deoxyhexose, -hexose, -C10H8O3 (176)		Flavonoid									database in house (MS & RT-based)	1	-0.65182	-0.65182	-0.65182	-0.65182	-0.65182	-0.65182	-0.65182	-0.65182	-0.65182	-0.65182	-0.65182	-0.65182	-0.65182	-0.65182	-0.65182	-0.65182	-0.65182	-0.65182	-0.65182	-0.65182	-0.65182	-0.65182	-0.65182	-0.27631	-0.65182	0.348181	-0.106385	-0.65182	-0.65182
500	F	989	20.8196		1033.24						HpmsE051-9_Q1; 55.639 cM; P09; 5.1										-0.920371	-0.920371	-0.920371	-0.920371	-0.920371	-0.920371	-0.920371	-0.920371	-0.807896	-0.920371	-0.920371	-0.920371	-0.920371	-0.920371	-0.920371	-0.920371	-0.920371	-0.920371	-0.920371	-0.920371	-0.920371	-0.920371	-0.920371	0.227728	-0.920371	1.18306	0.611642	-0.920371	-0.920371
501	F	885	20.1691		837.369						Epms_376; 88.864 cM; P06; 4.16										-1.11179	-1.11179	-1.11179	-1.11179	-1.11179	-1.11179	-1.11179	-1.11179	-1.11179	-1.11179	1.29346	-1.11179	-1.11179	-1.11179	-1.11179	-1.11179	-1.11179	-1.11179	-1.11179	-1.11179	-1.11179	-1.11179	-1.11179	-1.11179	-0.797684	1.51164	0.511644	0.138186	-1.11179
502	F	1053	21.1627		923.371						Epms_376; 87.864 cM; P06; 4.25	P11M48-517; 99.538 cM; P09; 3.7									-2.28621	-2.28621	-2.28621	-2.28621	-2.28621	-2.28621	-2.28621	-0.727482	0.043492	-2.28621	-2.28621	-2.28621	-2.28621	-2.28621	-2.28621	-2.28621	-2.28621	-1.88096	-2.28621	-2.28621	-2.24774	-0.295994	-2.28621	-2.28621	0.126385	1.42021	0.917961	0.913724	0.190834
503	F	2175	25.5125		1069.42						Epms_376; 85.864 cM; P06; 4.82	HpmsE143-9_Q1; 82.567 cM; P09; 6.6									-1.41401	-1.41401	-1.41401	-1.41401	-1.41401	-1.41401	-1.41401	-1.41401	-0.356678	-1.41401	-1.41401	-1.41401	-1.41401	-1.41401	-1.41401	-1.41401	-1.41401	-1.41401	-1.41401	-1.41401	-1.41401	-0.356678	-1.41401	-1.41401	0.271352	0.330731	2.63628	2.22828	1.34808
504	F	1644	23.652		675.322						E32M49-597; 38.148 cM; P12b; 4.41										-1.55121	-1.55121	-1.55121	-1.55121	-1.55121	-1.55121	-1.55121	-1.55121	-0.456878	-1.55121	-1.55121	-1.55121	-1.55121	-1.55121	-1.55121	-1.55121	-1.55121	-1.55121	-1.55121	-1.55121	-1.55121	0.109706	-1.55121	-1.55121	0.801583	-0.088233	2.99089	2.00089	1.25057
505	F	1582	23.4716		761.321						HpmsE143-9_Q1; 74.864 cM; P09; 4.99										-3.20072	-3.20072	-3.20072	-3.20072	-3.20072	-3.20072	-1.96723	-3.20072	1.78089	-3.20072	-3.20072	-3.20072	-2.22035	-3.20072	-3.20072	-3.20072	-3.20072	-3.20072	-3.20072	-3.20072	-3.20072	0.128988	-2.45598	-3.20072	0.601056	0.617735	2.56639	2.11926	1.63559
506	F	6068	36.5762		1041.41																-0.440123	-0.440123	-0.440123	-0.440123	-0.440123	-0.440123	-0.440123	-0.440123	-0.440123	-0.440123	-0.440123	-0.440123	-0.440123	-0.440123	-0.440123	-0.440123	-0.440123	-0.440123	-0.440123	-0.440123	-0.440123	-0.440123	-0.440123	-0.440123	-0.440123	-0.440123	-0.440123	-0.440123	-0.440123
507	F	6010	36.1617		939.421																-0.243998	-0.243998	-0.243998	-0.243998	-0.243998	-0.243998	-0.243998	-0.243998	-0.243998	-0.243998	-0.243998	-0.243998	-0.243998	-0.243998	-0.243998	-0.243998	-0.243998	-0.243998	-0.243998	-0.243998	-0.243998	-0.243998	-0.243998	-0.243998	-0.243998	-0.243998	-0.243998	-0.243998	-0.243998
508	F	6102	37.0463		1025.42																-0.772055	-0.772055	-0.772055	-0.772055	-0.772055	-0.772055	-0.772055	-0.772055	-0.22662	-0.772055	-0.772055	-0.772055	-0.772055	-0.772055	-0.772055	-0.772055	-0.772055	-0.772055	-0.772055	-0.772055	-0.772055	-0.772055	-0.772055	-0.772055	-0.772055	-0.772055	-0.772055	-0.772055	-0.772055
509	F	6092	36.9372		561.256																-0.601719	-0.601719	-0.601719	-0.601719	-0.601719	-0.601719	-0.601719	-0.601719	-0.601719	-0.601719	-0.601719	-0.601719	-0.601719	-0.601719	-0.601719	-0.601719	-0.601719	-0.601719	-0.601719	-0.601719	-0.601719	-0.601719	-0.601719	-0.601719	-0.029812	-0.601719	1.72021	2.12547	1.50171
510	F	6160	38.5081		493.194																-0.744493	-0.744493	-0.744493	-0.744493	-0.744493	-0.744493	-0.744493	-0.744493	1.04605	0.732554	-0.744493	0.675411	-0.744493	0.940871	0.00025	-0.744493	0.988568	1.91642	-0.744493	0.68991	-0.744493	-0.668544	0.046054	-0.744493	-0.494514	-0.121056	0.964917	1.44693	0.800941
511	F	6179	39.1568		1335.11																-0.380762	-0.380762	-0.380762	-0.380762	-0.380762	-0.380762	-0.380762	-0.380762	-0.380762	-0.380762	-0.380762	-0.380762	-0.380762	-0.380762	-0.380762	-0.380762	-0.380762	-0.380762	-0.380762	-0.380762	-0.380762	-0.380762	-0.380762	-0.380762	-0.380762	-0.380762	0.713565	0.852728	0.053641
512	F	6233	39.6625		1408.14																-0.507472	-0.507472	-0.507472	-0.507472	-0.507472	-0.507472	-0.507472	-0.507472	-0.507472	-0.507472	-0.507472	-0.507472	-0.507472	-0.507472	-0.507472	-0.507472	-0.507472	-0.507472	-0.507472	-0.507472	-0.507472	-0.507472	-0.507472	-0.507472	0.742507	0.605003	0.586856	1.58686	0.726019
513	F	3219	28.327		701.338																-1.22271	-1.22271	-1.22271	-1.22271	-1.22271	-1.22271	-1.22271	-1.22271	0.137697	-0.387765	-1.22271	-1.22271	-1.22271	0.010785	1.7626	-0.022768	-0.599269	2.05166	-1.22271	-1.22271	-0.022768	-1.22271	-0.262234	-1.22271	-0.477963	-1.22271	0.182551	1.86246	-1.22271
514	F	1146	21.6309		983.427																-0.709323	-0.709323	-0.709323	-0.709323	-0.709323	-0.709323	-0.709323	-0.709323	0.490614	-0.709323	-0.709323	0.963867	-0.709323	0.230971	0.888578	-0.190856	-0.709323	1.22077	-0.709323	1.61261	2.69225	-0.709323	-0.709323	-0.709323	-0.709323	-0.709323	-0.709323	-0.709323	-0.709323
515	F	1328	22.4798		1069.43																-0.999081	-0.999081	-0.999081	-0.999081	-0.999081	-0.999081	-0.999081	-0.999081	1.01063	-0.999081	-0.999081	-0.999081	-0.999081	-0.999081	-0.999081	-0.999081	-0.999081	-0.923131	-0.999081	0.624356	1.51939	-0.999081	-0.999081	-0.999081	-0.999081	-0.999081	-0.186166	-0.536108	-0.999081
516	F	731	19.213		1001.44																-0.298549	-0.298549	-0.298549	-0.298549	-0.298549	-0.298549	-0.298549	-0.298549	-0.298549	-0.298549	-0.298549	-0.298549	-0.298549	-0.298549	-0.298549	-0.298549	-0.298549	-0.298549	-0.298549	-0.298549	-0.298549	-0.298549	-0.298549	-0.298549	-0.298549	-0.298549	-0.298549	-0.298549	-0.298549
517	F	1919	24.6636		1131.49																-0.540186	-0.105783	-0.540186	-0.540186	-0.540186	-0.540186	-0.540186	-0.540186	-0.540186	-0.540186	-0.540186	-0.540186	-0.540186	-0.540186	-0.540186	-0.540186	-0.540186	-0.540186	-0.540186	-0.540186	-0.540186	-0.540186	-0.540186	-0.540186	-0.540186	-0.540186	0.850274	-0.290207	-0.540186
518	F	1850	24.4117		1129.48						Epms_376; 83.864 cM; P06; 4.27										-1.74955	-1.74955	-1.74955	-1.74955	-1.74955	-1.71107	-1.74955	-1.74955	1.11781	-1.74955	-1.74955	-1.74955	-1.74955	-1.74955	-1.74955	-1.74955	0.398549	-1.74955	-1.74955	-1.74955	-1.74955	-1.74955	-1.74955	-1.74955	-1.74955	0.416036	2.09356	1.32177	0.288925
519	F	2085	25.2051		1215.49																-1.37288	-1.37288	-1.37288	-1.37288	-1.37288	-1.37288	-1.37288	-1.37288	1.68446	-0.074535	-1.37288	-1.37288	-1.37288	-0.190012	-1.37288	-1.37288	-0.334402	0.300314	-1.37288	-0.559961	-1.22478	-1.37288	-1.37288	-1.37288	-1.37288	-0.774975	0.730554	1.34248	0.383455
520	F	2099	25.2229		907.378						Gpms159-10_Q1; 5 cM; P10a; 4.83										-2.39876	-0.775319	-2.39876	-2.39876	-2.39876	-2.28628	-0.286281	0.006501	2.64209	1.58901	-0.190357	0.576666	0.883644	1.15666	1.87963	0.771169	0.322528	2.56297	-0.045967	0.408599	2.0905	-1.90777	0.106036	-2.39876	0.126501	0.899585	1.32253	1.82433	1.12988
521	F	2195	25.6196		907.378																-1.4924	-1.4924	-1.4924	-1.4924	-0.614388	0.629066	1.09257	2.71389	1.20504	-0.178289	-1.4924	-1.4924	0.331572	-1.4924	-1.4924	-1.4924	-1.4924	0.829531	-1.4924	-1.4924	-0.242419	-1.4924	-1.00141	-1.4924	0.168514	0.583551	0.765755	1.44281	0.837308
522	F	3245	28.3825		683.327						E32M49-597; 38.148 cM; P12b; 4.43										-1.31785	-1.31785	-1.31785	-1.31785	-1.31785	-1.31785	-1.31785	-1.31785	0.087409	-1.31785	-1.31785	-1.31785	-1.31785	-1.31785	-1.2419	-1.31785	-1.31785	-0.223521	-1.31785	-1.31785	-1.31785	-1.31785	-1.31785	-1.31785	-1.31785	1.13091	2.76732	2.87784	1.79011
523	F	4242	30.6914		891.385																-1.39035	-1.39035	-1.39035	-1.24225	-1.39035	-1.39035	-1.39035	-1.39035	3.25195	0.330938	-1.39035	-1.39035	-1.39035	1.83899	0.354397	-1.39035	1.22038	2.06198	-1.39035	-1.39035	-1.39035	-1.39035	-1.39035	-1.39035	-1.39035	-1.39035	1.61937	0.295018	-1.39035
524	F	5843	35.2413	C32H52O13	643.333	643.333	1.23886	Capsianoside IV	Hydroxy-phytatetraen-oic acid-O-diglucose	Acyclic diterpenoid	E32M49-597; 38.148 cM; P12b; 3.86					36.44	643.33 [M-H]-18.01; 481.28 [M-H]-162.05; 463.27 [M-H]-162.05-18.01; 319.23 [M-H]-162.05-162.05; 303.23 [M-H]-162.05-162.05-15.99		MSn Fragments; Dictionary of Natural Products	2	-1.59742	-1.59742	-1.59742	-1.59742	-1.59742	-1.59742	-1.59742	-1.59742	0.822482	-1.59742	-1.59742	-1.59742	-1.59742	-1.59742	-1.59742	-1.59742	-1.59742	-1.59742	-1.59742	-1.59742	-1.59742	-1.59742	-1.59742	-1.59742	-1.59742	-0.762481	1.57683	0.914225	-0.597421
525	F	6031	36.3422		685.343						E35M49-121; 1 cM; P12b; 4.08										-2.45484	-2.45484	-2.45484	-2.45484	-2.45484	-2.45484	-2.45484	-2.45484	1.76197	-2.45484	-2.45484	-0.781651	-2.45484	-2.45484	-2.45484	-2.45484	-2.45484	-2.45484	-2.45484	-2.45484	-2.45484	-2.45484	-2.45484	-2.45484	-0.148595	-0.653068	1.94673	1.2214	0.130121
526	F	3322	28.563		659.327						Epms_376; 87.864 cM; P06; 4.12										-2.65938	-2.65938	-2.65938	-2.65938	-2.65938	-2.65938	-2.65938	-2.65938	1.03805	-2.65938	-2.65938	-2.65938	-2.65938	-2.65938	-2.65938	-2.65938	-2.65938	-2.65938	-2.65938	-2.65938	-2.65938	-2.58343	-1.69891	-2.65938	0.131164	0.430372	1.65864	2.24621	1.17008
527	F	3758	29.5727		701.336						Epms_376; 87.864 cM; P06; 3.78										-3.21048	-3.21048	-3.21048	-3.21048	-3.21048	-3.21048	-3.21048	-3.21048	1.39385	-3.21048	-3.21048	-1.86534	-3.21048	-3.21048	-3.21048	-3.21048	-3.21048	-3.21048	-3.21048	-3.21048	-3.21048	-3.21048	-0.928075	-1.50107	1.55449	1.1911	1.80045	3.23202	2.14136
528	F	1314	22.3529		983.415						Epms_376; 84.864 cM; P06; 4.13										-2.16693	-2.16693	-2.16693	-1.46949	-2.16693	-1.62149	-0.761672	0.162777	0.967915	-1.73253	-2.16693	-0.884528	-2.16693	-1.85282	0.015936	-0.96699	-2.16693	-0.506016	-2.16693	-2.05445	0.398406	-2.16693	0.866792	-2.16693	-0.25744	0.668013	1.32059	2.29427	1.36845
529	F	1514	23.2018		1069.43						Epms_376; 82.864 cM; P06; 4.02										-3.79612	-3.79612	-3.79612	-3.79612	-3.79612	-3.79612	-3.79612	-3.79612	2.58455	-3.79612	-3.79612	-2.34736	-2.08671	-2.85582	-3.07483	-0.934109	-3.19822	0.060518	-1.60469	-1.31907	-0.955723	-2.66572	0.811412	-3.79612	1.19165	1.16811	1.39744	3.25887	2.35911
530	F	5947	35.6023		685.343																-1.663	-1.663	-1.663	-1.663	-1.663	-1.663	-1.663	-1.663	-0.568675	-1.663	-1.663	-1.663	-1.663	-1.663	-1.663	-1.663	-1.663	-1.663	-1.663	-1.663	-1.663	-1.663	-1.663	-1.663	0.327218	-1.03957	-0.172015	0.511249	-0.446191
531	F	3928	29.8979		1053.43						Epms_376; 85.864 cM; P06; 4.99	HpmsE143-9_Q1; 81.567 cM; P09; 7.4	E32M49-590; 43.148 cM; P12b; 3.8								-3.2169	-3.2169	-3.2169	-3.2169	-3.2169	-3.2169	-3.2169	-3.2169	0.238981	-3.2169	-3.2169	-3.2169	-3.2169	-3.2169	-3.2169	-3.2169	-3.2169	-3.2169	-3.2169	-3.2169	-3.2169	-1.26648	-3.2169	-3.2169	0.65046	0.311737	1.12247	1.85557	0.989387
532	F	2788	27.3174		967.434						Epms_376; 86.864 cM; P06; 4.11	HpmsE143-9_Q1; 73.864 cM; P09; 5.4									-2.94098	-2.94098	-2.94098	-2.94098	-2.94098	-2.94098	-2.94098	-2.94098	1.26108	-2.9025	-2.94098	-2.94098	-2.94098	-2.94098	-2.94098	-2.94098	-2.94098	-2.34308	-2.94098	-2.94098	-2.94098	-2.02115	-2.94098	-2.94098	-0.436186	0.396462	1.99931	1.72147	0.656923
533	F	3131	28.1644		1053.44						Epms_376; 86.864 cM; P06; 4.12	HpmsE143-9_Q1; 79.567 cM; P09; 6.3									-5.28388	-5.28388	-5.28388	-5.28388	-5.28388	-5.28388	-5.28388	-5.28388	1.87953	-2.33851	-1.10747	-1.05662	-2.886	-2.24067	-3.53914	-3.62297	-2.56259	-0.908369	-2.69892	-3.41652	-5.28388	-1.50465	-5.28388	-3.73844	-0.250158	0.149623	2.20472	2.09983	1.30595
534	F	3265	28.4004		649.307																-1.02988	-1.02988	-1.02988	-1.02988	-1.02988	-1.02988	-1.02988	-1.02988	1.04607	-1.02988	-1.02988	-1.02988	-1.02988	-1.02988	-1.02988	-1.02988	-1.02988	-1.02988	-1.02988	-1.02988	-1.02988	-0.049506	-1.02988	-1.02988	0.284231	0.815951	-1.02988	-0.130806	-0.285135
535	F	1261	22.1366		621.312																-1.55523	-1.55523	-1.55523	-1.55523	-1.55523	-1.55523	-1.55523	-1.55523	0.644711	-1.55523	-1.55523	-1.55523	-1.55523	-1.55523	-1.55523	-1.55523	-1.44275	-1.55523	-1.55523	-1.55523	-1.55523	0.405245	-1.55523	-1.55523	1.47372	-0.036759	0.789909	0.711054	-1.55523
536	F	6062	36.5584		545.297																-0.877238	-0.877238	-0.877238	-0.877238	-0.877238	-0.877238	-0.877238	-0.877238	0.758799	-0.877238	-0.877238	-0.877238	-0.877238	-0.877238	-0.877238	-0.877238	-0.877238	-0.877238	-0.877238	-0.877238	-0.877238	-0.627259	-0.877238	-0.877238	0.270861	0.000772	-0.877238	-0.594838	-0.877238
537	F	2346	26.0897		1075.97																-0.309125	-0.309125	-0.309125	-0.309125	-0.309125	-0.309125	-0.309125	-0.309125	-0.026725	-0.309125	-0.309125	-0.059147	-0.309125	-0.309125	-0.309125	-0.309125	-0.309125	-0.309125	-0.309125	0.03601	-0.309125	-0.309125	-0.309125	-0.309125	-0.309125	-0.309125	-0.059147	0.262781	-0.309125
538	F	5643	34.2655		927.442						Hpms1_165-4_Q1; 51.624 cM; P04a; 4.64										-0.68916	-0.68916	-0.68916	-0.68916	-0.68916	-0.68916	-0.68916	-0.68916	-0.68916	-0.68916	-0.68916	-0.68916	-0.68916	-0.68916	-0.68916	-0.68916	-0.68916	-0.68916	-0.68916	-0.68916	-0.68916	0.54433	-0.68916	-0.68916	-0.68916	-0.68916	-0.68916	-0.68916	-0.68916
539	F	5692	34.5729		1058.98						P17M32-151; 41.012 cM; P04a; 4.79										-0.848878	-0.848878	-0.848878	-0.848878	-0.848878	-0.848878	-0.848878	-0.848878	0.263597	-0.848878	-0.848878	-0.848878	-0.848878	-0.848878	-0.848878	-0.848878	-0.848878	-0.848878	-0.848878	-0.848878	-0.848878	-0.810404	-0.385906	-0.848878	-0.848878	-0.848878	1.17049	0.299221	-0.848878
540	F	3569	29.049		1023.43						E38M49-497; 53.624 cM; P04a; 7.69	P11M48-517; 99.538 cM; P09; 3.7									-2.75697	-0.944059	-2.75697	-1.57411	-2.75697	-2.08378	-2.75697	-2.75697	-0.482611	-0.756973	-1.35172	-2.75697	-1.09606	-2.75697	-2.75697	-2.18507	-1.62658	-0.211539	-1.19824	-2.75697	-2.75697	0.22833	-2.75697	-2.75697	-0.359096	-1.30822	0.866463	-0.582723	-1.19824
541	F	4321	30.8183		1125.46						P17M32-151; 42.012 cM; P04a; 3.99	P11M48-517; 89.567 cM; P09; 5.0									-1.96418	-1.12924	-1.96418	-1.96418	-1.96418	-1.96418	-1.96418	-1.81608	0.709007	-1.96418	-1.96418	-1.96418	-1.96418	-1.96418	-1.96418	-1.96418	-1.96418	-1.96418	-1.96418	-1.96418	-1.96418	0.587914	-1.96418	-1.96418	-0.107547	-0.54428	1.94531	-0.52978	-1.65007
542	F	6421	48.0922		655.369						P17M32-151; 36.012 cM; P04a; 5.28										-1.2285	-1.2285	-1.2285	-1.2285	-1.2285	-1.2285	-1.2285	-1.2285	0.053896	-1.2285	-1.2285	-1.2285	-1.2285	-1.2285	-1.2285	-1.2285	-1.2285	-1.2285	-1.2285	-1.2285	-1.2285	0.131898	-1.2285	-1.2285	-1.04564	-1.2285	1.87493	-0.555314	-1.2285
[truncated: 100 more columns]
