# Supplementary material for: Genetic mapping of semi-polar metabolites in pepper fruits (Capsicum sp.): towards unravelling the molecular regulation of flavonoid quantitative trait loci
Source: Mol Breed. 2013 Oct 23;33(3):503–18. doi: 10.1007/s11032-013-9967-0 (PMC3918126; doi:10.1007/s11032-013-9967-0)
Supplement: Supplementary file 4 — Supplementary material 4 (XLSX 18 kb) [file 11032_2013_9967_MOESM4_ESM.xlsx]

## Sheet: Sheet 1
Supplemental Table 3 Position of flavonoid SNP markers on genetic map in pepper
No	Locus	Position	Linkage Group
1	Hpms1-281-1_Q1	0	P01
2	P17M32-222	20.276
3	Hpms1_41-1_Q1	38.426
4	P14M48-109	46.753
5	P11M48-242	56.037
6	E35M58-187	61.067
7	Epms_725-1_Q1	74.194
8	E36M48-507	84.86
9	CaMYB12	89.628
10	P14M41-155	93.596
11	P14M41-235	106.569
12	E36M48-407	116.421
13	Gpms_169-2_Q1	0	P02
14	E38M49-457	24.145
15	Gpms_37-2_Q1	34.449
16	P11M48-448	42.073
17	P11M48-475	44.377
18	E32M49-267	49.015
19	E35M58-303	66.121
20	E35M48-250	82.949
21	P11M48-142	102.683
22	P11M61-253	112.709
23	P17M39-130	136.719
24	E34M48-371	168.611
25	P17M39-242	0	P03a
26	P14M48-166	20.949
27	E38M49-668	34.234
28	Gpms_93-3_Q1	43.166
29	E38M49-672	52.135
30	P17M32-201	0	P03b
31	P17M32-110	6.359
32	HpmsE073-3_Q2	10.189
33	P17M32-191	13.34
34	P17M32-172	27.824
35	E32M49-202	39.072
36	P14M48-286	0	P03c
37	HpmsE008-3_Q1	7.509
38	P17M32-133	16.236
39	Gpms_198-3_Q1	25.179
40	Epms_386-3_Q1	40.379
41	HpmsE122-3_Q3	46.128
42	HpmsaT2-14-4_Q1	0	P04a
43	E38M49-596	23.69
44	P17M32-151	34.012
45	Hpms1_165-4_Q1	50.624
46	E38M49-497	54.983
47	P11M61-401	62.9
48	P11M48-220	84.17
49	HmpsE099-4_Q2ac	0	P04b
50	HpmsE055-4_Q1	53.118
51	HpmsE085-4_Q1	64.221
52	HpmsE111-4_Q1	73.833
53	CHS2	0	P05a
54	LM_2001	2.169
55	HpmsE116_5_Q1	8.802
56	CHI2	15.358
57	LM_2004	18.228
58	LM_2002	21.176
59	E38M49-544	22.684
60	LM_2006	23.905
61	Hpms2_45-5_Q1	25.421
62	P14M49-195	28.765
63	E36M48-451	31.768
64	E36M48-310	37.591
65	Gpms_165-5_Q2	51.946
66	Hpms2_23-5_Q1	0	P05b
67	HpmsE015-5nw	21.963
68	E36M48-432	36.19
69	P14M50-333	51.794
70	P14M48-323	0	P06
71	E32M49-406	19.76
72	E32M49-520	48.857
73	E35M58-446	53.603
74	E35M58-280	61.118
75	HmpsE113	71.162
76	Hpms1_5-6_Q1	77.65
77	Epms_376	79.864
78	Isotig18917_234	106.557
79	Isotig18917_361	106.657
80	Isotig18917_or55	107.41
81	HpmsE078_Q2	108.106
82	Isotig18067_441	110.632
83	HpmsAT2-20	123.664
84	P17M32-227	129.114
85	P11M48-159	148.141
86	FS	162.132
87	HpmsE088-6b	168.619
88	CHI4	176.816
89	HpmsE014_Q1	182.002
90	E35M49-332	197.947
91	E36M48-274	0	P07
92	P14M48-282	23.731
93	E32M49-334	26.725
94	E32M49-389	29.215
95	E38M49-306	32.233
96	HpmsE068-7_Q1	33.667
97	E38M49-319	40.696
98	E36M48-497	42.011
99	E38M49-211	45.075
100	HpmsE057-7_Q1	56.573
101	P14M48-251	67.61
102	P14M41-259	93.882
103	Hpms1-227_Q1	98.491
104	P17M39-199	104.339
105	P11M48-289	0	P08
106	Unigene37909_1575	7.613
107	Unigene37909_1470	8.158
108	Unigene37909_960	9.046
109	E38M49-585	23.724
110	P17M32-313	32.948
111	P17M32-178	36.81
112	Epms_310-8_Q1	41.241
113	HpmsE004-1&8_Q1	42.211
114	Hpms1_148-8_Q1	48.214
115	HpmsE115-1&8_Q1	68.223
116	Epms_342-8_Q1	76.177
117	P11M61-217	85.388
118	Gpms_194-9_Q1	0	P09
119	Hpms1-3_Q1	12.714
120	E36M48-392	15.081
121	E32M49-304	21.57
122	P14M41-256	25.865
123	E36M48-399	32.796
124	P14M49-389	46.639
125	HpmsE051-9_Q1	60.404
126	Epms_419-9_Q1	64.057
127	P14M41-408	67.864
128	HpmsE143-9_Q1	75.567
129	P11M48-517	99.538
130	Gpms159-10_Q1	0	P10a
131	P17M32-244	16.461
132	E32M49-192	0	P10b
133	E38M49-534	9.349
134	HpmsE013-10_Q1	14.861
135	HpmsE059-10_Q1	16.458
136	Hpms2_21-10_Q2	18.611
137	HpmsE-065_Q3	23.046
138	P14M41-176	36.108
139	HpmsE031_10_Q1	40.548
140	P14M41-162	43.145
141	P17M39-172	47.491
142	HpmsE096-10_Q1	83.012
143	E35M48-209	0	P11
144	E32M49-401	13.568
145	E32M49-484	17.459
146	Epms_561-11_Q1	23.678
147	Epms_410-11_Q1	25.296
148	E38M49-460	27.578
149	P17M39-228	33.948
150	Epms_391-11_Q1	39.115
151	Hpms2_2-11_Q1	45.907
152	P17M39-318	56.302
153	P17M32-130	74.763
154	E32M49-501	91.606
155	HpmsE094-12_Q3	0	P12a
156	HpmsE128_12_Q2	21.693
157	E35M49-121	0	P12b
158	HpmsE064-12_Q1	6.434
159	E32M49-597	33.148
160	E32M49-590	43.971
161	P14M50-332	0	X01
162	E38M49-287	11.468
163	E36M48-178	15.678
164	P14M48-97	21.79
165	E34M48-360	35.724
166	E35M58-427	0	X02
167	P11M61-323	25.788
168	E32M49-412	45.644
169	E35M48-232	62.881
170	E32M49-414	73.889
171	E35M58-239	88.583
172	P14M50-309	0	X03
173	E36M48-369	17.016
174	E35M48-227	31.823
175	E35M48-377	50.167
176	P14M48-87	0	X04
177	E36M48-473	6.384
178	E35M58-308	17.819
179	E35M58-236	23.481
180	E35M58-554	30.672
181	P11M48-333	0	X05
182	P17M39-137	13.302
183	E32M49-584	0	X06
184	E35M48-254	18.513
185	E35M49-329	61.884
